# Supplementary material for: catena-Poly[[(diaqua­calcium)-bis­(μ-2-fluorobenzoato)-1′:1κ3 O:O,O′;1:1′′κ3 O,O′:O] 2,2′-bipyridine hemi­solvate]
Source: Acta Crystallogr Sect E Struct Rep Online. 2011 Dec 17;68(Pt 1):m55–6. doi: 10.1107/S1600536811053311 (PMC3254322; doi:10.1107/S1600536811053311)
Supplement: Supplementary file 1 [file e-68-00m55-sup1.cif]

##############################################################################
#                                                                            #
# This CIF contains the data in a paper accepted for publication in          #
# Acta Crystallographica Section E. It conforms to the requirements of       #
# Notes for Authors for Acta Crystallographica Section E, and has been       #
# peer reviewed under the auspices of the IUCr Commission on Journals.       #
#                                                                            #
# Full details of the Crystallographic Information File format               #
# are given in the paper "The Crystallographic Information File (CIF):       #
# a New Standard Archive File for Crystallography" by S. R. Hall, F. H.      #
# Allen and I. D. Brown [Acta Cryst. (1991), A47, 655-685].                  #
#                                                                            #
# The current version of the core CIF dictionary is obtainable from          #
# ftp://ftp.iucr.org/pub/cif_core.dic.                                       #
#                                                                            #
# Software is freely available for graphical display of the structure(s)     #
# in this CIF. For information consult the CIF software page                 #
# http://www.iucr.org/resources/cif/software.                                #
#                                                                            #
# This file may be used for bona fide research purposes within the           #
# scientific community so long as proper attribution is given to the journal # 
# article from which it was obtained.                                        #
#                                                                            #
##############################################################################
data_I
_audit_creation_method     'SHELXL97'
_chemical_name_systematic
;
<i>catena</i>-Poly[[(diaquacalcium)-bis(\m-2-fluorobenzoato)-\
1':1\k^3^<i>O</i>:<i>O</i>,<i>O</i>';1:1''\k^3^<i>O</i>,<i>O</i>':<i>O</i>]
2,2'-bipyridine hemisolvate]
;
_chemical_name_common     ?
_chemical_formula_moiety     'C14 H12 Ca F2 O6, 0.5(C10 H8 N2)'
_chemical_formula_sum     'C19 H16 Ca F2 N O6'
_chemical_formula_iupac     '[Ca (C7 H4 F O2)2 (H2 O)2], 0.5C10 H8 N2'
_chemical_formula_weight     432.41
_chemical_melting_point     ?
_symmetry_cell_setting     triclinic
_symmetry_space_group_name_H-M     'P -1'
_symmetry_space_group_name_Hall     '-P 1'
loop_
    _symmetry_equiv_pos_as_xyz
    'x, y, z'
    '-x, -y, -z'
_cell_length_a     7.9063(16)
_cell_length_b     10.212(2)
_cell_length_c     12.147(2)
_cell_angle_alpha     94.68(3)
_cell_angle_beta     104.33(3)
_cell_angle_gamma     92.98(3)
_cell_volume     944.4(3)
_cell_formula_units_Z     2
_cell_measurement_reflns_used     5423
_cell_measurement_theta_min     3.22
_cell_measurement_theta_max     25.00
_cell_measurement_temperature     295(2)
_exptl_crystal_description     'block'
_exptl_crystal_colour     'colourless'
_exptl_crystal_size_max     0.340
_exptl_crystal_size_mid     0.190
_exptl_crystal_size_min     0.160
_exptl_crystal_density_diffrn     1.521
_exptl_crystal_density_meas     ?
_exptl_crystal_density_method     'not measured'
_exptl_crystal_F_000     446
_exptl_absorpt_coefficient_mu     0.389
_exptl_absorpt_correction_type     multi-scan
_exptl_absorpt_process_details     '(<i>ABSCOR</i>; Higashi, 1995)'
_exptl_absorpt_correction_T_min     0.914
_exptl_absorpt_correction_T_max     0.939
_exptl_special_details
;
;
_diffrn_ambient_temperature     295(2)
_diffrn_radiation_type     'MoK\a'
_diffrn_radiation_wavelength     0.71073
_diffrn_radiation_source     'fine-focus sealed tube'
_diffrn_radiation_monochromator     'graphite'
_diffrn_measurement_device_type     'Rigaku R-AXIS RAPID'
_diffrn_measurement_method     '\w scans'
_diffrn_detector_area_resol_mean     ?
_diffrn_reflns_number     7478
_diffrn_reflns_av_R_equivalents     0.0531
_diffrn_reflns_av_sigmaI/netI     0.0705
_diffrn_reflns_theta_min     3.22
_diffrn_reflns_theta_max     25.00
_diffrn_reflns_theta_full     25.00
_diffrn_measured_fraction_theta_max     0.997
_diffrn_measured_fraction_theta_full     0.997
_diffrn_reflns_limit_h_min     -9
_diffrn_reflns_limit_h_max     9
_diffrn_reflns_limit_k_min     -12
_diffrn_reflns_limit_k_max     12
_diffrn_reflns_limit_l_min     -14
_diffrn_reflns_limit_l_max     14
_diffrn_standards_number     ?
_diffrn_standards_interval_count     ?
_diffrn_standards_interval_time     ?
_diffrn_standards_decay_%     ?
_refine_special_details
;
 Refinement of <i>F</i>^2^ against ALL reflections. The weighted
 <i>R</i>-factor w<i>R</i> and goodness of fit <i>S</i> are based on
 <i>F</i>^2^, conventional <i>R</i>-factors <i>R</i> are based on <i>F</i>,
 with <i>F</i> set to zero for negative <i>F</i>^2^. The threshold expression
 of <i>F</i>^2^ > 2\s(<i>F</i>^2^) is used only for calculating
 <i>R</i>-factors(gt) etc. and is not relevant to the choice of reflections
 for refinement. <i>R</i>-factors based on <i>F</i>^2^ are statistically about
 twice as large as those based on <i>F</i>, and <i>R</i>-factors based on ALL
 data will be even larger.
;
_reflns_number_total     3306
_reflns_number_gt     2136
_reflns_threshold_expression     I>2\s(I)
_refine_ls_structure_factor_coef     Fsqd
_refine_ls_matrix_type     full
_refine_ls_R_factor_all     0.1053
_refine_ls_R_factor_gt     0.0605
_refine_ls_wR_factor_gt     0.1412
_refine_ls_wR_factor_ref     0.2140
_refine_ls_goodness_of_fit_ref     1.169
_refine_ls_restrained_S_all     1.169
_refine_ls_number_reflns     3306
_refine_ls_number_parameters     271
_refine_ls_number_restraints     0
_refine_ls_hydrogen_treatment     constr
_refine_ls_weighting_scheme     calc
_refine_ls_weighting_details
         'calc w=1/[\s^2^(Fo^2^)+(0.0710P)^2^+2.3580P] where P=(Fo^2^+2Fc^2^)/3'
_atom_sites_solution_hydrogens     geom
_atom_sites_solution_primary     direct
_atom_sites_solution_secondary     difmap
_refine_ls_shift/su_max     0.000
_refine_ls_shift/su_mean     0.000
_refine_diff_density_max     0.644
_refine_diff_density_min     -0.732
_refine_ls_extinction_method     'none'
_refine_ls_extinction_coef     ?
loop_
    _atom_type_symbol
    _atom_type_description
    _atom_type_scat_dispersion_real
    _atom_type_scat_dispersion_imag
    _atom_type_scat_source
    'C' 'C' 0.0033 0.0016
                         'International Tables Vol C Tables 4.2.6.8 and 6.1.1.4'
    'H' 'H' 0.0000 0.0000
                         'International Tables Vol C Tables 4.2.6.8 and 6.1.1.4'
    'N' 'N' 0.0061 0.0033
                         'International Tables Vol C Tables 4.2.6.8 and 6.1.1.4'
    'O' 'O' 0.0106 0.0060
                         'International Tables Vol C Tables 4.2.6.8 and 6.1.1.4'
    'Ca' 'Ca' 0.2262 0.3064
                         'International Tables Vol C Tables 4.2.6.8 and 6.1.1.4'
    'F' 'F' 0.0171 0.0103
                         'International Tables Vol C Tables 4.2.6.8 and 6.1.1.4'
_computing_data_collection     '<i>RAPID-AUTO</i> (Rigaku, 1998)'
_computing_cell_refinement     '<i>RAPID-AUTO</i> (Rigaku, 1998)'
_computing_data_reduction     '<i>CrystalStructure</i> (Rigaku/MSC, 2002)'
_computing_structure_solution     '<i>SHELXS97</i> (Sheldrick, 2008)'
_computing_structure_refinement     '<i>SHELXL97</i> (Sheldrick, 2008)'
_computing_molecular_graphics     '<i>SHELXTL</i>  (Sheldrick, 2008)'
_computing_publication_material     '<i>SHELXL97</i> (Sheldrick, 2008)'
loop_
    _atom_site_type_symbol
    _atom_site_label
    _atom_site_fract_x
    _atom_site_fract_y
    _atom_site_fract_z
    _atom_site_U_iso_or_equiv
    _atom_site_adp_type
    _atom_site_calc_flag
    _atom_site_refinement_flags
    _atom_site_occupancy
    _atom_site_symmetry_multiplicity
    _atom_site_disorder_assembly
    _atom_site_disorder_group
    Ca Ca1 0.23787(12) 0.95355(10) 0.48080(8) 0.0330(3) Uani d . 1 1 . .
    N N1 0.1493(6) 0.8835(5) 0.0638(4) 0.0459(12) Uani d . 1 1 . .
    F F1 0.1676(5) 1.4460(3) 0.4314(4) 0.0647(11) Uani d . 1 1 . .
    O O1 0.2997(5) 0.8935(4) 0.3020(3) 0.0428(9) Uani d . 1 1 . .
    H H1B 0.3916 0.9137 0.2857 0.064 Uiso d R 1 1 . .
    H H1A 0.2274 0.8545 0.2473 0.064 Uiso d R 1 1 . .
    O O2 0.1035(5) 0.7532(4) 0.5270(4) 0.0517(11) Uani d . 1 1 . .
    H H2B 0.1394 0.6793 0.5299 0.078 Uiso d R 1 1 . .
    H H2A 0.0534 0.7759 0.5762 0.078 Uiso d R 1 1 . .
    O O3 0.4861(4) 1.1408(4) 0.4636(3) 0.0380(9) Uani d . 1 1 . .
    O O4 0.2084(4) 1.1781(4) 0.4336(3) 0.0436(10) Uani d . 1 1 . .
    O O5 0.3472(5) 1.0424(4) 0.6789(3) 0.0507(11) Uani d . 1 1 A .
    O O6 0.0613(4) 1.0541(4) 0.6240(3) 0.0375(9) Uani d . 1 1 . .
    C C1 0.2246(8) 0.7775(7) 0.0316(5) 0.0537(15) Uani d . 1 1 . .
    H H1 0.3002 0.7371 0.0879 0.064 Uiso calc R 1 1 . .
    C C2 0.1969(9) 0.7248(7) -0.0800(6) 0.0586(17) Uani d . 1 1 . .
    H H2 0.2531 0.6515 -0.0983 0.070 Uiso calc R 1 1 . .
    C C3 0.0851(9) 0.7826(7) -0.1626(5) 0.0593(17) Uani d . 1 1 . .
    H H3 0.0631 0.7486 -0.2386 0.071 Uiso calc R 1 1 . .
    C C4 0.0047(9) 0.8916(6) -0.1334(5) 0.0529(15) Uani d . 1 1 . .
    H H4 -0.0718 0.9320 -0.1893 0.063 Uiso calc R 1 1 . .
    C C5 0.0395(7) 0.9410(5) -0.0186(4) 0.0392(12) Uani d . 1 1 . .
    C C6 0.3995(6) 1.3357(5) 0.3811(4) 0.0336(11) Uani d . 1 1 . .
    C C7 0.5394(7) 1.3466(6) 0.3307(5) 0.0419(13) Uani d . 1 1 . .
    H H7 0.6040 1.2740 0.3246 0.050 Uiso calc R 1 1 . .
    C C8 0.5851(8) 1.4617(7) 0.2894(6) 0.0552(16) Uani d . 1 1 . .
    H H8 0.6800 1.4661 0.2570 0.066 Uiso calc R 1 1 . .
    C C9 0.4894(8) 1.5710(7) 0.2961(5) 0.0552(16) Uani d . 1 1 . .
    H H9 0.5214 1.6488 0.2692 0.066 Uiso calc R 1 1 . .
    C C10 0.3478(8) 1.5643(6) 0.3423(5) 0.0533(16) Uani d . 1 1 . .
    H H10 0.2817 1.6364 0.3461 0.064 Uiso calc R 1 1 . .
    C C11 0.3055(7) 1.4467(5) 0.3833(5) 0.0400(12) Uani d . 1 1 . .
    C C12 0.3609(6) 1.2121(5) 0.4293(4) 0.0357(12) Uani d . 1 1 . .
    C C13 0.2199(18) 1.1634(13) 0.7949(10) 0.0336(19) Uani d P 0.60 1 A -1
    C C14 0.1266(13) 1.2791(9) 0.7976(9) 0.0575(19) Uani d P 0.60 1 A -1
    F F2 0.0396(13) 1.3184(9) 0.7157(9) 0.106(3) Uani d PR 0.60 1 A -1
    C C15 0.145(3) 1.358(2) 0.898(2) 0.086(4) Uani d P 0.60 1 A -1
    H H15 0.0837 1.4337 0.8966 0.103 Uiso calc PR 0.60 1 A -1
    C C16 0.245(4) 1.331(3) 0.996(2) 0.098(5) Uani d P 0.60 1 A -1
    H H16 0.2534 1.3858 1.0627 0.117 Uiso calc PR 0.60 1 A -1
    C C17 0.339(4) 1.220(3) 0.9984(15) 0.077(4) Uani d P 0.60 1 A -1
    H H17 0.4103 1.2005 1.0676 0.093 Uiso calc PR 0.60 1 A -1
    C C18 0.3310(17) 1.1353(13) 0.8991(9) 0.046(2) Uani d P 0.60 1 A -1
    H H18 0.3973 1.0624 0.9022 0.056 Uiso calc PR 0.60 1 A -1
    C C13' 0.210(2) 1.1874(17) 0.8095(12) 0.0336(19) Uani d PG 0.40 1 A -2
    C C14' 0.103(3) 1.292(2) 0.7984(19) 0.0575(19) Uani d PG 0.40 1 A -2
    H H14A 0.0297 1.3032 0.7277 0.069 Uiso calc PR 0.40 1 A -2
    C C15' 0.105(4) 1.379(2) 0.893(2) 0.086(4) Uani d PG 0.40 1 A -2
    H H15A 0.0335 1.4483 0.8857 0.103 Uiso calc PR 0.40 1 A -2
    C C16' 0.215(7) 1.361(4) 0.999(2) 0.098(5) Uani d PG 0.40 1 A -2
    H H16A 0.2165 1.4195 1.0621 0.117 Uiso calc PR 0.40 1 A -2
    C C17' 0.322(5) 1.257(3) 1.0098(16) 0.077(4) Uani d PG 0.40 1 A -2
    H H17A 0.3957 1.2456 1.0805 0.093 Uiso calc PR 0.40 1 A -2
    C C18' 0.3201(18) 1.1702(12) 0.9152(10) 0.046(2) Uani d PG 0.40 1 A -2
    F F2' 0.4186(11) 1.0508(9) 0.9175(6) 0.053(2) Uani d PR 0.40 1 A -2
    C C19 0.2072(6) 1.0851(5) 0.6954(4) 0.0365(12) Uani d . 1 1 . .
loop_
    _atom_site_aniso_label
    _atom_site_aniso_U_11
    _atom_site_aniso_U_22
    _atom_site_aniso_U_33
    _atom_site_aniso_U_12
    _atom_site_aniso_U_13
    _atom_site_aniso_U_23
    Ca1 0.0245(5) 0.0387(6) 0.0370(6) 0.0046(4) 0.0087(4) 0.0071(4)
    N1 0.042(3) 0.055(3) 0.040(3) 0.005(2) 0.009(2) 0.006(2)
    F1 0.055(2) 0.047(2) 0.110(3) 0.0161(16) 0.048(2) 0.019(2)
    O1 0.0347(19) 0.059(3) 0.0338(19) 0.0002(17) 0.0097(16) -0.0018(17)
    O2 0.039(2) 0.043(2) 0.085(3) 0.0101(17) 0.031(2) 0.023(2)
    O3 0.0280(17) 0.044(2) 0.045(2) 0.0104(16) 0.0109(16) 0.0129(17)
    O4 0.0304(18) 0.036(2) 0.071(3) 0.0020(15) 0.0215(18) 0.0185(19)
    O5 0.0291(18) 0.078(3) 0.046(2) 0.0059(19) 0.0136(17) -0.005(2)
    O6 0.0214(16) 0.048(2) 0.041(2) 0.0007(15) 0.0059(15) 0.0017(16)
    C1 0.050(3) 0.063(4) 0.050(3) 0.012(3) 0.012(3) 0.011(3)
    C2 0.063(4) 0.061(4) 0.056(4) 0.014(3) 0.021(3) 0.002(3)
    C3 0.074(4) 0.060(4) 0.043(3) 0.007(3) 0.015(3) -0.005(3)
    C4 0.071(4) 0.048(4) 0.038(3) 0.002(3) 0.012(3) 0.002(3)
    C5 0.036(3) 0.045(3) 0.035(3) -0.002(2) 0.009(2) 0.002(2)
    C6 0.030(2) 0.032(3) 0.039(3) 0.001(2) 0.008(2) 0.008(2)
    C7 0.038(3) 0.042(3) 0.050(3) 0.006(2) 0.015(3) 0.014(3)
    C8 0.052(3) 0.062(4) 0.059(4) 0.001(3) 0.025(3) 0.019(3)
    C9 0.060(4) 0.057(4) 0.055(4) 0.000(3) 0.023(3) 0.018(3)
    C10 0.056(4) 0.036(3) 0.065(4) 0.009(3) 0.007(3) 0.017(3)
    C11 0.035(3) 0.042(3) 0.049(3) 0.004(2) 0.017(2) 0.009(2)
    C12 0.024(2) 0.047(3) 0.034(3) 0.002(2) 0.003(2) 0.005(2)
    C13 0.033(3) 0.026(5) 0.044(4) 0.004(3) 0.022(3) -0.018(4)
    C14 0.049(4) 0.057(5) 0.078(5) 0.003(4) 0.037(4) 0.008(4)
    F2 0.101(6) 0.097(7) 0.122(7) 0.025(5) 0.026(6) 0.016(6)
    C15 0.073(11) 0.059(7) 0.141(9) -0.013(5) 0.078(8) -0.042(7)
    C16 0.088(14) 0.095(14) 0.114(8) -0.034(8) 0.068(8) -0.075(8)
    C17 0.066(8) 0.110(17) 0.048(5) -0.032(8) 0.023(5) -0.044(6)
    C18 0.050(4) 0.060(7) 0.025(4) -0.017(5) 0.014(3) -0.027(4)
    C13' 0.033(3) 0.026(5) 0.044(4) 0.004(3) 0.022(3) -0.018(4)
    C14' 0.049(4) 0.057(5) 0.078(5) 0.003(4) 0.037(4) 0.008(4)
    C15' 0.073(11) 0.059(7) 0.141(9) -0.013(5) 0.078(8) -0.042(7)
    C16' 0.088(14) 0.095(14) 0.114(8) -0.034(8) 0.068(8) -0.075(8)
    C17' 0.066(8) 0.110(17) 0.048(5) -0.032(8) 0.023(5) -0.044(6)
    C18' 0.050(4) 0.060(7) 0.025(4) -0.017(5) 0.014(3) -0.027(4)
    F2' 0.050(5) 0.070(6) 0.035(4) 0.017(4) 0.001(4) 0.016(4)
    C19 0.032(3) 0.039(3) 0.040(3) 0.002(2) 0.011(2) 0.007(2)
_geom_special_details
;
 All s.u.'s (except the s.u. in the dihedral angle between two l.s. planes)
 are estimated using the full covariance matrix. The cell s.u.'s are taken
 into account individually in the estimation of s.u.'s in distances, angles
 and torsion angles; correlations between s.u.'s in cell parameters are only
 used when they are defined by crystal symmetry. An approximate (isotropic)
 treatment of cell s.u.'s is used for estimating s.u.'s involving l.s. planes.
;
loop_
    _geom_bond_atom_site_label_1
    _geom_bond_atom_site_label_2
    _geom_bond_site_symmetry_2
    _geom_bond_distance
    _geom_bond_publ_flag
    Ca1 O1 . 2.381(4) ?
    Ca1 O6 2_576 2.386(3) ?
    Ca1 O3 2_676 2.396(3) ?
    Ca1 O4 . 2.418(4) ?
    Ca1 O2 . 2.426(4) ?
    Ca1 O5 . 2.427(4) ?
    Ca1 O6 . 2.662(4) ?
    Ca1 O3 . 2.726(4) ?
    Ca1 C19 . 2.904(5) ?
    Ca1 C12 . 2.935(6) ?
    Ca1 Ca1 2_576 4.054(2) ?
    Ca1 Ca1 2_676 4.106(2) ?
    Ca1 H2A . 2.7683 ?
    N1 C1 . 1.338(8) ?
    N1 C5 . 1.349(7) ?
    F1 C11 . 1.358(6) ?
    O1 H1B . 0.8200 ?
    O1 H1A . 0.8200 ?
    O2 H2B . 0.8200 ?
    O2 H2A . 0.8200 ?
    O3 C12 . 1.267(6) ?
    O3 Ca1 2_676 2.396(3) ?
    O4 C12 . 1.253(6) ?
    O5 C19 . 1.266(6) ?
    O6 C19 . 1.266(6) ?
    O6 Ca1 2_576 2.386(3) ?
    C1 C2 . 1.376(9) ?
    C1 H1 . 0.9300 ?
    C2 C3 . 1.360(9) ?
    C2 H2 . 0.9300 ?
    C3 C4 . 1.374(9) ?
    C3 H3 . 0.9300 ?
    C4 C5 . 1.399(8) ?
    C4 H4 . 0.9300 ?
    C5 C5 2_575 1.474(11) ?
    C6 C11 . 1.390(7) ?
    C6 C7 . 1.394(7) ?
    C6 C12 . 1.483(7) ?
    C7 C8 . 1.380(8) ?
    C7 H7 . 0.9300 ?
    C8 C9 . 1.388(9) ?
    C8 H8 . 0.9300 ?
    C9 C10 . 1.372(9) ?
    C9 H9 . 0.9300 ?
    C10 C11 . 1.393(8) ?
    C10 H10 . 0.9300 ?
    C13 C19 . 1.373(13) ?
    C13 C18 . 1.411(14) ?
    C13 C14 . 1.428(11) ?
    C14 F2 . 1.1740 ?
    C14 C15 . 1.380(18) ?
    C15 C16 . 1.32(2) ?
    C15 H15 . 0.9300 ?
    C16 C17 . 1.39(2) ?
    C16 H16 . 0.9300 ?
    C17 C18 . 1.410(15) ?
    C17 H17 . 0.9300 ?
    C18 H18 . 0.9300 ?
    C13' C14' . 1.3900 ?
    C13' C18' . 1.3900 ?
    C13' C19 . 1.660(17) ?
    C14' C15' . 1.3900 ?
    C14' H14A . 0.9300 ?
    C15' C16' . 1.3900 ?
    C15' H15A . 0.9300 ?
    C16' C17' . 1.3900 ?
    C16' H16A . 0.9300 ?
    C17' C18' . 1.3900 ?
    C17' H17A . 0.9300 ?
    C18' F2' . 1.4796 ?
loop_
    _geom_angle_atom_site_label_1
    _geom_angle_atom_site_label_2
    _geom_angle_atom_site_label_3
    _geom_angle_site_symmetry_1
    _geom_angle_site_symmetry_3
    _geom_angle
    _geom_angle_publ_flag
    O1 Ca1 O6 . 2_576 86.09(12) ?
    O1 Ca1 O3 . 2_676 77.46(13) ?
    O6 Ca1 O3 2_576 2_676 152.43(14) ?
    O1 Ca1 O4 . . 90.21(14) ?
    O6 Ca1 O4 2_576 . 77.91(13) ?
    O3 Ca1 O4 2_676 . 123.52(13) ?
    O1 Ca1 O2 . . 104.41(15) ?
    O6 Ca1 O2 2_576 . 75.11(13) ?
    O3 Ca1 O2 2_676 . 87.62(13) ?
    O4 Ca1 O2 . . 148.15(13) ?
    O1 Ca1 O5 . . 147.97(13) ?
    O6 Ca1 O5 2_576 . 124.39(13) ?
    O3 Ca1 O5 2_676 . 77.36(13) ?
    O4 Ca1 O5 . . 87.44(15) ?
    O2 Ca1 O5 . . 93.99(15) ?
    O1 Ca1 O6 . . 157.37(12) ?
    O6 Ca1 O6 2_576 . 73.31(13) ?
    O3 Ca1 O6 2_676 . 125.15(12) ?
    O4 Ca1 O6 . . 76.64(12) ?
    O2 Ca1 O6 . . 79.65(13) ?
    O5 Ca1 O6 . . 51.10(11) ?
    O1 Ca1 O3 . . 75.15(12) ?
    O6 Ca1 O3 2_576 . 123.49(12) ?
    O3 Ca1 O3 2_676 . 73.59(13) ?
    O4 Ca1 O3 . . 50.07(11) ?
    O2 Ca1 O3 . . 160.92(12) ?
    O5 Ca1 O3 . . 78.98(13) ?
    O6 Ca1 O3 . . 108.30(12) ?
    O1 Ca1 C19 . . 166.43(14) ?
    O6 Ca1 C19 2_576 . 98.95(14) ?
    O3 Ca1 C19 2_676 . 102.15(14) ?
    O4 Ca1 C19 . . 78.65(14) ?
    O2 Ca1 C19 . . 89.09(15) ?
    O5 Ca1 C19 . . 25.52(13) ?
    O6 Ca1 C19 . . 25.84(12) ?
    O3 Ca1 C19 . . 91.65(13) ?
    O1 Ca1 C12 . . 80.01(14) ?
    O6 Ca1 C12 2_576 . 99.63(13) ?
    O3 Ca1 C12 2_676 . 99.11(13) ?
    O4 Ca1 C12 . . 24.73(12) ?
    O2 Ca1 C12 . . 172.69(14) ?
    O5 Ca1 C12 . . 84.77(15) ?
    O6 Ca1 C12 . . 94.05(13) ?
    O3 Ca1 C12 . . 25.52(11) ?
    C19 Ca1 C12 . . 86.70(15) ?
    O1 Ca1 Ca1 . 2_576 124.48(10) ?
    O6 Ca1 Ca1 2_576 2_576 38.98(9) ?
    O3 Ca1 Ca1 2_676 2_576 154.16(10) ?
    O4 Ca1 Ca1 . 2_576 74.03(9) ?
    O2 Ca1 Ca1 . 2_576 74.38(9) ?
    O5 Ca1 Ca1 . 2_576 85.42(9) ?
    O6 Ca1 Ca1 . 2_576 34.33(7) ?
    O3 Ca1 Ca1 . 2_576 122.07(9) ?
    C19 Ca1 Ca1 . 2_576 60.03(10) ?
    C12 Ca1 Ca1 . 2_576 98.33(11) ?
    O1 Ca1 Ca1 . 2_676 72.73(9) ?
    O6 Ca1 Ca1 2_576 2_676 152.07(10) ?
    O3 Ca1 Ca1 2_676 2_676 39.55(9) ?
    O4 Ca1 Ca1 . 2_676 84.04(9) ?
    O2 Ca1 Ca1 . 2_676 127.10(10) ?
    O5 Ca1 Ca1 . 2_676 75.25(9) ?
    O6 Ca1 Ca1 . 2_676 122.98(9) ?
    O3 Ca1 Ca1 . 2_676 34.04(7) ?
    C19 Ca1 Ca1 . 2_676 98.16(11) ?
    C12 Ca1 Ca1 . 2_676 59.56(10) ?
    Ca1 Ca1 Ca1 2_576 2_676 151.36(6) ?
    O1 Ca1 H2A . . 120.1 ?
    O6 Ca1 H2A 2_576 . 73.1 ?
    O3 Ca1 H2A 2_676 . 96.2 ?
    O4 Ca1 H2A . . 135.5 ?
    O2 Ca1 H2A . . 16.5 ?
    O5 Ca1 H2A . . 82.1 ?
    O6 Ca1 H2A . . 63.2 ?
    O3 Ca1 H2A . . 160.0 ?
    C19 Ca1 H2A . . 73.5 ?
    C12 Ca1 H2A . . 157.2 ?
    Ca1 Ca1 H2A 2_576 . 62.1 ?
    Ca1 Ca1 H2A 2_676 . 133.4 ?
    C1 N1 C5 . . 117.5(5) ?
    Ca1 O1 H1B . . 124.9 ?
    Ca1 O1 H1A . . 123.3 ?
    H1B O1 H1A . . 111.6 ?
    Ca1 O2 H2B . . 129.3 ?
    Ca1 O2 H2A . . 106.1 ?
    H2B O2 H2A . . 115.3 ?
    C12 O3 Ca1 . 2_676 167.0(3) ?
    C12 O3 Ca1 . . 86.5(3) ?
    Ca1 O3 Ca1 2_676 . 106.41(13) ?
    C12 O4 Ca1 . . 101.4(3) ?
    C19 O5 Ca1 . . 98.8(3) ?
    C19 O6 Ca1 . 2_576 163.8(3) ?
    C19 O6 Ca1 . . 87.8(3) ?
    Ca1 O6 Ca1 2_576 . 106.69(13) ?
    N1 C1 C2 . . 123.9(6) ?
    N1 C1 H1 . . 118.0 ?
    C2 C1 H1 . . 118.0 ?
    C3 C2 C1 . . 118.3(6) ?
    C3 C2 H2 . . 120.8 ?
    C1 C2 H2 . . 120.8 ?
    C2 C3 C4 . . 119.8(6) ?
    C2 C3 H3 . . 120.1 ?
    C4 C3 H3 . . 120.1 ?
    C3 C4 C5 . . 119.1(6) ?
    C3 C4 H4 . . 120.4 ?
    C5 C4 H4 . . 120.4 ?
    N1 C5 C4 . . 121.3(5) ?
    N1 C5 C5 . 2_575 116.6(6) ?
    C4 C5 C5 . 2_575 122.1(6) ?
    C11 C6 C7 . . 115.6(5) ?
    C11 C6 C12 . . 124.3(5) ?
    C7 C6 C12 . . 120.2(5) ?
    C8 C7 C6 . . 122.1(5) ?
    C8 C7 H7 . . 118.9 ?
    C6 C7 H7 . . 118.9 ?
    C7 C8 C9 . . 120.0(6) ?
    C7 C8 H8 . . 120.0 ?
    C9 C8 H8 . . 120.0 ?
    C10 C9 C8 . . 120.1(6) ?
    C10 C9 H9 . . 119.9 ?
    C8 C9 H9 . . 119.9 ?
    C9 C10 C11 . . 118.4(6) ?
    C9 C10 H10 . . 120.8 ?
    C11 C10 H10 . . 120.8 ?
    F1 C11 C6 . . 120.0(5) ?
    F1 C11 C10 . . 116.3(5) ?
    C6 C11 C10 . . 123.7(5) ?
    O4 C12 O3 . . 121.1(5) ?
    O4 C12 C6 . . 120.9(4) ?
    O3 C12 C6 . . 118.0(4) ?
    O4 C12 Ca1 . . 53.8(3) ?
    O3 C12 Ca1 . . 68.0(3) ?
    C6 C12 Ca1 . . 168.8(3) ?
    C19 C13 C18 . . 121.3(9) ?
    C19 C13 C14 . . 121.9(9) ?
    C18 C13 C14 . . 116.8(9) ?
    F2 C14 C15 . . 115.4(10) ?
    F2 C14 C13 . . 123.5(5) ?
    C15 C14 C13 . . 120.9(12) ?
    C16 C15 C14 . . 122.7(14) ?
    C16 C15 H15 . . 118.7 ?
    C14 C15 H15 . . 118.7 ?
    C15 C16 C17 . . 118.8(13) ?
    C15 C16 H16 . . 120.6 ?
    C17 C16 H16 . . 120.6 ?
    C16 C17 C18 . . 122.1(15) ?
    C16 C17 H17 . . 118.9 ?
    C18 C17 H17 . . 118.9 ?
    C17 C18 C13 . . 118.6(12) ?
    C17 C18 H18 . . 120.7 ?
    C13 C18 H18 . . 120.7 ?
    C14' C13' C18' . . 120.0 ?
    C14' C13' C19 . . 119.4(5) ?
    C18' C13' C19 . . 120.6(5) ?
    C13' C14' C15' . . 120.0 ?
    C13' C14' H14A . . 120.0 ?
    C15' C14' H14A . . 120.0 ?
    C16' C15' C14' . . 120.0 ?
    C16' C15' H15A . . 120.0 ?
    C14' C15' H15A . . 120.0 ?
    C17' C16' C15' . . 120.0 ?
    C17' C16' H16A . . 120.0 ?
    C15' C16' H16A . . 120.0 ?
    C16' C17' C18' . . 120.0 ?
    C16' C17' H17A . . 120.0 ?
    C18' C17' H17A . . 120.0 ?
    C17' C18' C13' . . 120.0 ?
    C17' C18' F2' . . 125.0 ?
    C13' C18' F2' . . 114.8 ?
    O5 C19 O6 . . 121.1(5) ?
    O5 C19 C13 . . 117.2(7) ?
    O6 C19 C13 . . 121.7(7) ?
    O5 C19 C13' . . 120.8(7) ?
    O6 C19 C13' . . 118.0(7) ?
    C13 C19 C13' . . 4.8(6) ?
    O5 C19 Ca1 . . 55.7(3) ?
    O6 C19 Ca1 . . 66.4(3) ?
    C13 C19 Ca1 . . 168.7(8) ?
    C13' C19 Ca1 . . 167.9(8) ?
loop_
    _geom_hbond_atom_site_label_D
    _geom_hbond_atom_site_label_H
    _geom_hbond_atom_site_label_A
    _geom_hbond_site_symmetry_D
    _geom_hbond_site_symmetry_H
    _geom_hbond_site_symmetry_A
    _geom_hbond_distance_DH
    _geom_hbond_distance_HA
    _geom_hbond_distance_DA
    _geom_hbond_angle_DHA
    _geom_hbond_publ_flag
    O1 H1A N1 . . 1_555 0.820 2.209 2.835(5) 133 y
    O1 H1B O5 . . 2_676 0.820 2.021 2.782(5) 154 y
    O2 H2A O4 . . 2_576 0.820 2.123 2.741(5) 132 y
    O2 H2B F1 . . 1_545 0.820 2.624 3.363(5) 151 y
    C7 H7 O2 . . 2_676 0.930 2.600 3.189(7) 122 y
    C10 H10 F2 . . 2_586 0.930 2.540 3.281(2) 136 y
data_global
_journal_date_recd_electronic     2011-10-07
_journal_date_accepted     2011-12-11
_journal_name_full     'Acta Crystallographica, Section E'
_journal_year     2012
_journal_volume     68
_journal_issue      1
_journal_page_first     m55
_journal_page_last     m56
_journal_paper_category     QM
_journal_paper_doi     10.1107/S1600536811053311
_journal_coeditor_code     RK2307
_publ_contact_author_name     'Prof. Bi-Song Zhang'
_publ_contact_author_address
;
      College of Material Science and Chemical Engineering,
      Jinhua College of Profession and Technology,
      Jinhua, Zhejiang 321017
      People's Republic of China
;
_publ_contact_author_email     'zbs_jy@163.com'
_publ_contact_author_fax     '86 579 82230601'
_publ_contact_author_phone     '86 579 82230768'
_publ_section_title
;\
<i>catena</i>-Poly[[(diaquacalcium)-bis(\m-2-fluorobenzoato)-1':\
1\k^3^<i>O</i>:<i>O</i>,<i>O</i>';1:1''\k^3^<i>O</i>,<i>O</i>':<i>O</i>]
2,2'-bipyridine hemisolvate]
;
loop_
    _publ_author_name
    _publ_author_address
    'Bi-Song Zhang'
;
College of Material Science and Chemical Engineering,
Jinhua College of Profession and Technology,
Jinhua, Zhejiang 321017,
People's Republic of China
;
    'Jian-Li Lin'
;
State Key Laboratory Base of Novel Functional Materials and Preparation,
Science Center of Applied Solid State Chemistry Research, Ningbo University,
Ningbo, Zhejiang 315211,
People's Republic of China
;
    'Xiu-Fang Jin'
;
College of Material Science and Chemical Engineering,
Jinhua College of Profession and Technology,
Jinhua, Zhejiang 321017,
People's Republic of China
;
    'Rong Huang'
;
College of Material Science and Chemical Engineering,
Jinhua College of Profession and Technology,
Jinhua, Zhejiang 321017,
People's Republic of China
;
    'Ling-Ling Luo'
;
College of Material Science and Chemical Engineering,
Jinhua College of Profession and Technology,
Jinhua, Zhejiang 321017,
People's Republic of China
;
