# Supplementary material for: catena-Poly[[(diaqua­calcium)-bis­(μ-2-fluorobenzoato)-1′:1κ3 O:O,O′;1:1′′κ3 O,O′:O] 2,2′-bipyridine hemi­solvate]
Source: Acta Crystallogr Sect E Struct Rep Online. 2011 Dec 17;68(Pt 1):m55–6. doi: 10.1107/S1600536811053311 (PMC3254322; doi:10.1107/S1600536811053311)
Supplement: Supplementary file 2 [file e-68-00m55-Isup2.hkl]

# 
# h,k,l, Fc-squared, Fo-squared, sigma(Fo-squared) and status flag 
# 
data_I
_shelx_title ' D in P-1' 
_shelx_refln_list_code          4 
_shelx_F_calc_maximum      146.24 
_exptl_crystal_F_000       446.00 
_reflns_d_resolution_high  0.8409 
 
loop_ 
 _symmetry_equiv_pos_as_xyz 
 'x, y, z' 
 '-x, -y, -z' 
 
_cell_length_a     7.9063 
_cell_length_b    10.2119 
_cell_length_c    12.1466 
_cell_angle_alpha  94.683 
_cell_angle_beta  104.333 
_cell_angle_gamma  92.982 
 
_shelx_F_squared_multiplier     1.000 
 
loop_ 
 _refln_index_h 
 _refln_index_k 
 _refln_index_l 
 _refln_F_squared_calc 
 _refln_F_squared_meas 
 _refln_F_squared_sigma 
 _refln_observed_status 
   2   0   0     2324.38     2300.26     73.68 o 
   3   0   0      128.87      111.77      7.16 o 
   4   0   0      213.93      223.56     15.26 o 
   5   0   0       35.08       44.17      4.15 o 
   6   0   0        8.32        7.40      2.74 o 
   7   0   0      391.27      371.47     18.32 o 
   8   0   0       13.35       19.16      8.82 o 
   9   0   0       49.08        0.06      2.33 o 
  -9   1   0       17.55        9.17      7.27 o 
  -8   1   0       17.11       27.84      5.68 o 
  -7   1   0      113.49      105.74      6.50 o 
  -6   1   0        1.04       -0.09      0.99 o 
  -5   1   0       12.25       14.39      2.36 o 
  -4   1   0      646.48      626.96     16.03 o 
  -3   1   0      408.01      366.48     21.46 o 
  -2   1   0     2470.14     2467.91     51.23 o 
  -1   1   0     2696.26     2796.14     53.17 o 
   1   1   0      137.50       85.57      5.88 o 
   2   1   0       15.42       11.27      1.36 o 
   3   1   0      175.19      204.77      7.11 o 
   4   1   0      992.42     1048.29     43.72 o 
   5   1   0      302.24      328.49     12.68 o 
   6   1   0      455.62      518.92     15.16 o 
   7   1   0      406.73      416.45     16.60 o 
   8   1   0       45.39       27.20     15.44 o 
  -9   2   0        9.39        5.65      4.22 o 
  -8   2   0      135.52      149.51     10.40 o 
  -7   2   0      116.72      111.43      6.91 o 
  -6   2   0       15.45       15.27      3.17 o 
  -5   2   0       28.24       19.76      3.11 o 
  -4   2   0       67.24       60.38      5.26 o 
  -3   2   0      774.83      877.96     28.90 o 
  -2   2   0     2385.69     2381.74     52.21 o 
  -1   2   0     1660.37     1510.89     54.44 o 
   0   2   0       19.26       50.24      3.29 o 
   1   2   0        0.17        1.44      1.26 o 
   2   2   0      895.20      923.51     31.79 o 
   3   2   0        0.23       -0.51      1.02 o 
   4   2   0      577.95      574.75     14.23 o 
   5   2   0       63.73       61.80      5.86 o 
   6   2   0      111.20      119.50      6.79 o 
   7   2   0      101.07      134.05     10.15 o 
   8   2   0      135.84      164.26     14.22 o 
  -8   3   0       10.53       13.61      4.26 o 
  -7   3   0       55.61       44.12      5.19 o 
  -6   3   0      355.22      356.94     11.75 o 
  -5   3   0       10.66       10.40      3.96 o 
  -4   3   0        6.71        4.04      4.38 o 
  -3   3   0     1096.26     1020.40     27.29 o 
  -2   3   0     2028.64     1642.15    107.40 o 
  -1   3   0      199.32      164.59      7.31 o 
   0   3   0        7.90       23.53      4.23 o 
   1   3   0      203.37      183.47      9.66 o 
   2   3   0      505.23      417.86     12.88 o 
   3   3   0      201.04      203.67     12.85 o 
   4   3   0       21.86       26.06      4.09 o 
   5   3   0      110.27      118.27      8.22 o 
   6   3   0      286.00      296.87     14.05 o 
   7   3   0       25.53       29.99      6.60 o 
   8   3   0       32.67       37.92     13.57 o 
  -8   4   0       41.55       57.49      7.44 o 
  -7   4   0       40.93       39.79      5.50 o 
  -6   4   0      223.86      223.13     10.82 o 
  -5   4   0       16.98       30.08      5.16 o 
  -4   4   0       19.85        4.83      2.78 o 
  -3   4   0     3176.26     3033.36     80.73 o 
  -2   4   0      600.57      675.38     20.96 o 
  -1   4   0      240.86      212.72      9.16 o 
   0   4   0        7.10        6.81      3.40 o 
   1   4   0     2039.65     1952.11     53.82 o 
   2   4   0        0.55       -0.10      1.14 o 
   3   4   0     1105.18     1104.89     57.76 o 
   4   4   0      557.45      512.63     23.87 o 
   5   4   0       75.07       92.24      8.25 o 
   6   4   0       82.86       82.51     10.57 o 
   7   4   0       18.82       26.88      6.13 o 
   8   4   0        4.05        0.58      2.52 o 
  -8   5   0      119.53      140.01     16.31 o 
  -7   5   0       34.17       31.47      6.41 o 
  -6   5   0      173.58      176.08     12.11 o 
  -5   5   0      390.27      452.09     35.64 o 
  -4   5   0       62.15       64.30      9.77 o 
  -3   5   0      181.88      194.37     10.05 o 
  -2   5   0      376.10      339.88     13.48 o 
  -1   5   0     1260.74     1196.75     33.18 o 
   0   5   0       51.88       61.31      6.60 o 
   1   5   0      307.29      305.16     13.74 o 
   2   5   0        7.29        9.74      3.95 o 
   3   5   0      360.59      352.74     13.56 o 
   4   5   0      139.44      147.02     10.61 o 
   5   5   0      379.06      403.74     18.36 o 
   6   5   0       56.03       68.01      9.73 o 
   7   5   0      436.47      502.56     25.25 o 
  -8   6   0       19.81       12.61      5.56 o 
  -7   6   0       38.15       46.26     11.01 o 
  -6   6   0        4.14        5.19      8.83 o 
  -5   6   0      124.99      179.92     14.32 o 
  -4   6   0      126.66      129.72     12.19 o 
  -3   6   0      207.54      274.69     16.62 o 
  -2   6   0      191.20      202.32     14.39 o 
  -1   6   0      469.21      440.54     18.14 o 
   0   6   0      303.16      307.58     14.95 o 
   1   6   0       92.42      102.15      9.76 o 
   2   6   0      269.39      294.56     16.29 o 
   3   6   0      536.94      510.59     22.68 o 
   4   6   0        0.09        3.51      3.21 o 
   5   6   0      436.27      486.61     25.85 o 
   6   6   0        8.99        7.71      5.56 o 
   7   6   0       25.48       25.05      8.46 o 
  -7   7   0      133.48      208.55     21.63 o 
  -6   7   0      176.14      216.21     22.77 o 
  -5   7   0      379.34      435.62     21.01 o 
  -4   7   0        3.91       11.81      5.18 o 
  -3   7   0       21.43       13.54      5.42 o 
  -2   7   0      108.06      108.81     15.77 o 
  -1   7   0       34.41       28.68      6.83 o 
   0   7   0       84.19      105.49     10.87 o 
   1   7   0      389.34      373.20     29.25 o 
   2   7   0        5.43        4.25      4.31 o 
   3   7   0      207.08      226.50     17.15 o 
   4   7   0       49.54       56.48      9.53 o 
   5   7   0        0.78        3.05      3.79 o 
   6   7   0      125.30      154.15     14.36 o 
   7   7   0        0.67        2.07      4.79 o 
  -7   8   0      154.75      222.67     28.16 o 
  -6   8   0        7.94       15.66      6.88 o 
  -5   8   0      143.76      216.50     20.64 o 
  -4   8   0        5.81        7.72      5.31 o 
  -3   8   0       87.11       87.86     11.61 o 
  -2   8   0      140.74      154.91     17.30 o 
  -1   8   0       25.12       28.32      9.22 o 
   0   8   0      472.93      505.26     30.44 o 
   1   8   0       16.98       36.98      9.03 o 
   2   8   0      105.41      114.77     14.37 o 
   3   8   0      131.96      160.76     16.51 o 
   4   8   0      144.08      174.74     19.70 o 
   5   8   0       48.82       35.32     15.23 o 
   6   8   0      125.35      144.86     15.84 o 
  -6   9   0       39.16       33.87     11.48 o 
  -5   9   0      100.69      123.43     15.38 o 
  -4   9   0       38.61       44.09     12.80 o 
  -3   9   0       72.99      103.11     16.49 o 
  -2   9   0        1.23        8.22      6.16 o 
  -1   9   0      235.13      264.19     24.07 o 
   0   9   0        0.96       -0.26      8.93 o 
   1   9   0        0.92        0.47      4.82 o 
   2   9   0      152.92      165.53     18.66 o 
   3   9   0        0.04       -3.29      6.58 o 
   4   9   0      194.20      213.05     19.89 o 
   5   9   0        1.75       -1.89      4.39 o 
  -5  10   0        3.36       13.14      9.36 o 
  -4  10   0        8.88       19.25     10.98 o 
  -3  10   0       89.02      110.18     22.33 o 
  -2  10   0       16.11        8.35      6.81 o 
  -1  10   0       21.47       31.93     13.18 o 
   0  10   0      389.43      494.83     37.78 o 
   1  10   0       98.93      123.01     18.13 o 
   2  10   0      114.36      148.15     26.71 o 
   3  10   0        4.82       -2.64      5.72 o 
   4  10   0       43.94       14.31     18.40 o 
  -4  11   0        5.41        9.17     13.09 o 
  -3  11   0        0.10        1.02      4.50 o 
  -2  11   0        7.88        5.35      7.56 o 
  -1  11   0        3.76       -1.24      4.98 o 
   0  11   0       14.65       -0.51      4.07 o 
   1  11   0       15.24        7.72     12.30 o 
   2  11   0        0.18       -0.97      6.06 o 
   3  11   0       25.84        9.77     11.72 o 
  -1  12   0        3.25       -1.15     11.86 o 
   0  12   0       34.69        0.23      4.00 o 
   0 -12   1        6.92        1.32      5.91 o 
   1 -12   1        3.42        0.37      4.17 o 
  -3 -11   1        0.23       -0.07      3.05 o 
  -2 -11   1        2.46        5.64     10.11 o 
  -1 -11   1        0.16       -0.37      3.90 o 
   0 -11   1       27.68       -0.08      2.69 o 
   1 -11   1        0.87       -0.61      4.19 o 
   2 -11   1        1.74        2.20      5.35 o 
   3 -11   1        2.56       -0.72      5.55 o 
   4 -11   1        2.48        6.36      7.00 o 
  -4 -10   1       23.70       10.61      9.85 o 
  -3 -10   1        1.12       -1.36      4.98 o 
  -2 -10   1       52.89       86.26     16.27 o 
  -1 -10   1        6.17        2.09      5.75 o 
   0 -10   1      302.91      355.82     27.58 o 
   1 -10   1       45.25       38.40     11.16 o 
   2 -10   1        1.79        5.04      7.59 o 
   3 -10   1      206.12      283.47     22.86 o 
   4 -10   1       14.85       14.11      7.72 o 
   5 -10   1        1.04        7.79      8.25 o 
  -5  -9   1        9.27       -0.95      3.56 o 
  -4  -9   1      255.01      301.69     21.09 o 
  -3  -9   1        7.35       12.38      8.14 o 
  -2  -9   1      139.01      148.20     17.38 o 
  -1  -9   1        6.39        7.55      7.71 o 
   0  -9   1       67.84       67.82     12.29 o 
   1  -9   1        6.38        5.07      5.31 o 
   2  -9   1        1.37        2.72      4.45 o 
   3  -9   1      109.87      138.79     25.06 o 
   4  -9   1       95.27      143.58     15.24 o 
   5  -9   1      107.83      161.70     16.24 o 
   6  -9   1       28.59       18.01     12.11 o 
  -6  -8   1        1.37        3.99      4.93 o 
  -5  -8   1       45.30       44.37      9.57 o 
  -4  -8   1       87.99       96.26     13.06 o 
  -3  -8   1        4.55        7.14      6.19 o 
  -2  -8   1      413.79      447.92     37.99 o 
  -1  -8   1       43.16       62.07     10.84 o 
   0  -8   1       51.97       72.75     11.10 o 
   1  -8   1      410.75      488.70     34.44 o 
   2  -8   1      701.56      706.09     34.89 o 
   3  -8   1      197.15      260.11     20.30 o 
   4  -8   1       11.34       22.61      7.04 o 
   5  -8   1       62.03       86.79     11.19 o 
   6  -8   1       20.40       13.00      6.19 o 
   7  -8   1      107.61      160.58     17.16 o 
  -7  -7   1      144.67      161.45     61.29 o 
  -6  -7   1       53.91       75.47     10.96 o 
  -5  -7   1        9.54       11.49      5.95 o 
  -4  -7   1       26.08       28.64      7.59 o 
  -3  -7   1      291.02      334.79     20.82 o 
  -2  -7   1       74.61      101.34     14.16 o 
  -1  -7   1       26.04       40.76      9.54 o 
   0  -7   1        0.43       -0.30      2.05 o 
   1  -7   1       55.61       32.83      6.74 o 
   2  -7   1      398.02      435.11     20.44 o 
   3  -7   1      419.31      494.84     25.01 o 
   4  -7   1      166.00      169.64     18.87 o 
   5  -7   1      137.16      142.21     11.46 o 
   6  -7   1        8.81       11.39      7.75 o 
   7  -7   1       68.78      104.27     15.18 o 
  -7  -6   1        6.47        5.09      5.25 o 
  -6  -6   1       66.47       62.77     11.78 o 
  -5  -6   1      285.59      325.98     17.96 o 
  -4  -6   1       42.43       50.32      7.26 o 
  -3  -6   1      406.55      465.38     22.15 o 
  -2  -6   1      120.87      134.08     11.29 o 
  -1  -6   1      256.74      262.82     14.62 o 
   0  -6   1       19.94       27.50      5.69 o 
   1  -6   1     1039.07      941.93     33.13 o 
   2  -6   1       18.46       20.99      4.91 o 
   3  -6   1      274.65      312.95     16.62 o 
   4  -6   1      446.57      407.63     17.00 o 
   5  -6   1       36.53       27.26      8.08 o 
   6  -6   1       96.77       94.92     10.40 o 
   7  -6   1        0.50        0.84      3.03 o 
   8  -6   1        0.22        1.82      3.09 o 
  -8  -5   1        0.54       -0.75      2.96 o 
  -7  -5   1      432.32      474.76     26.12 o 
  -6  -5   1        4.02        4.10      3.98 o 
  -5  -5   1      214.32      210.66     12.21 o 
  -4  -5   1        3.75        6.83      3.74 o 
  -3  -5   1      119.27      122.96     14.22 o 
  -2  -5   1       18.52       17.29      4.69 o 
  -1  -5   1        0.42       -1.17      2.33 o 
   0  -5   1      346.90      388.97     17.21 o 
   1  -5   1      203.66      221.21     12.44 o 
   2  -5   1      159.08      158.93      8.77 o 
   3  -5   1      100.02       71.25      9.48 o 
   4  -5   1       30.77       28.48      5.36 o 
   5  -5   1       38.78       34.70      7.21 o 
   6  -5   1       82.44       74.79      8.41 o 
   7  -5   1       87.47       93.98      7.38 o 
   8  -5   1       54.88       68.40      7.67 o 
  -8  -4   1        6.03        3.55      4.00 o 
  -7  -4   1       94.34      106.37     13.03 o 
  -6  -4   1       90.48      107.70     11.08 o 
  -5  -4   1       45.34       55.19      6.98 o 
  -4  -4   1      864.73      797.01     29.80 o 
  -3  -4   1      212.83      188.41      8.47 o 
  -2  -4   1      151.07      172.80     13.83 o 
  -1  -4   1     8606.08     7893.86    229.99 o 
   0  -4   1     2386.79     2178.24     54.50 o 
   1  -4   1       11.03       14.01      3.05 o 
   2  -4   1      640.43      663.50     18.03 o 
   3  -4   1     1160.80     1076.46     28.74 o 
   4  -4   1        4.70        0.81      1.89 o 
   5  -4   1       55.60       56.81      7.81 o 
   6  -4   1       11.97        9.23      3.18 o 
   7  -4   1      102.13      132.22      8.82 o 
   8  -4   1       20.83       18.43      5.52 o 
  -8  -3   1       37.49       16.34      9.68 o 
  -7  -3   1      202.10      223.22     12.76 o 
  -6  -3   1       31.99       32.43      6.00 o 
  -5  -3   1       64.52       64.78      5.94 o 
  -4  -3   1       69.29       57.46      5.57 o 
  -3  -3   1       21.12       15.98      3.19 o 
  -2  -3   1     1099.81     1125.58     60.03 o 
  -1  -3   1      757.70      700.42     19.19 o 
   0  -3   1     1663.38     1642.61     96.08 o 
   1  -3   1     1300.77     1093.51     45.04 o 
   2  -3   1        2.25        0.46      1.09 o 
   3  -3   1     2047.07     1926.64     43.28 o 
   4  -3   1       64.67       65.87      8.76 o 
   5  -3   1      148.70      151.54      7.21 o 
   6  -3   1      321.28      349.08     14.04 o 
   7  -3   1       30.48       41.23      4.73 o 
   8  -3   1      123.25      130.70      9.40 o 
  -8  -2   1        4.61        3.39      4.01 o 
  -7  -2   1      164.93      179.43     11.75 o 
  -6  -2   1        0.22       -0.66      1.47 o 
  -5  -2   1       66.92       56.66      4.96 o 
  -4  -2   1      253.80      257.13      9.09 o 
  -3  -2   1      219.09      147.95      7.51 o 
  -2  -2   1    21385.21    23762.28    829.39 o 
  -1  -2   1     1599.02     1527.30     49.49 o 
   0  -2   1     7578.03     6673.02    228.81 o 
   1  -2   1      110.71      102.05      6.00 o 
   2  -2   1     1877.62     1575.94     34.01 o 
   3  -2   1      193.04      163.78      5.94 o 
   4  -2   1      342.46      296.93      7.81 o 
   5  -2   1       34.15       14.78      2.23 o 
   6  -2   1      251.75      283.49     12.30 o 
   7  -2   1       16.31       17.64      3.89 o 
   8  -2   1       45.16       39.31     10.28 o 
  -9  -1   1       44.89        0.13      2.12 o 
  -8  -1   1        5.60        4.16      3.37 o 
  -7  -1   1      359.69      384.52     18.82 o 
  -6  -1   1      301.04      324.90     12.04 o 
  -5  -1   1      178.23      211.16      9.80 o 
  -4  -1   1     3165.27     3304.25    119.19 o 
  -3  -1   1        2.10        4.14      1.20 o 
  -2  -1   1     4752.28     5094.15    268.32 o 
  -1  -1   1      751.73      759.81     30.25 o 
   1  -1   1        0.04        3.21      0.81 o 
   2  -1   1     1388.87     1124.02     46.39 o 
   3  -1   1       83.31      120.48      4.02 o 
   4  -1   1       92.72       76.17      4.12 o 
   5  -1   1        2.00        2.41      1.38 o 
   6  -1   1      142.73      145.37      8.49 o 
   7  -1   1      183.90      174.17      7.64 o 
   8  -1   1      155.20      222.64     13.33 o 
  -9   0   1        2.39        3.58      3.76 o 
  -8   0   1        2.07        0.17      2.16 o 
  -7   0   1      216.65      243.63     16.94 o 
  -6   0   1        3.51        6.63      3.08 o 
  -5   0   1       49.31       55.66      6.59 o 
  -4   0   1      326.59      284.38      8.35 o 
  -3   0   1      458.37      445.41      8.30 o 
  -2   0   1      423.74      371.81      5.98 o 
   1   0   1     2533.99     2352.10    148.79 o 
   2   0   1     1594.92     1249.89     42.43 o 
   3   0   1     2311.34     2138.62     65.41 o 
   4   0   1      159.48      205.71      6.24 o 
   5   0   1      128.45      117.63      5.98 o 
   6   0   1      281.65      309.23     18.09 o 
   7   0   1      231.88      236.02     12.10 o 
   8   0   1      159.79      174.77      9.14 o 
  -9   1   1        6.76        6.05      4.48 o 
  -8   1   1       71.27       91.07      7.71 o 
  -7   1   1       10.60       10.67      3.25 o 
  -6   1   1        9.35        9.18      3.82 o 
  -5   1   1       22.02       29.73      4.41 o 
  -4   1   1      380.18      420.22     11.96 o 
  -3   1   1      191.89      185.27     13.58 o 
  -2   1   1      135.88      102.95      6.13 o 
  -1   1   1       48.12      103.30      3.41 o 
   1   1   1      809.98      714.00     26.12 o 
   2   1   1      257.01      246.08     10.16 o 
   3   1   1      279.26      315.64     14.09 o 
   4   1   1      994.13     1024.73     38.33 o 
   5   1   1      155.81      158.94      6.57 o 
   6   1   1     1365.84     1573.00     60.81 o 
   7   1   1      523.09      598.10     47.07 o 
   8   1   1       90.68      111.08     11.83 o 
  -9   2   1       22.89       17.47      5.86 o 
  -8   2   1       36.42       40.61      6.82 o 
  -7   2   1        0.17        1.63      2.15 o 
  -6   2   1       60.69       65.41      5.84 o 
  -5   2   1        1.82        3.37      1.96 o 
  -4   2   1      397.52      420.92     13.40 o 
  -3   2   1      335.74      341.12     20.55 o 
  -2   2   1      697.39      668.28     16.84 o 
  -1   2   1      201.82      181.30      9.91 o 
   0   2   1      451.25      359.07      9.72 o 
   1   2   1      976.81      916.65     59.78 o 
   2   2   1      303.85      384.05     19.84 o 
   3   2   1      818.00      838.58     27.69 o 
   4   2   1      576.21      563.87     17.75 o 
   5   2   1        5.27        7.06      2.43 o 
   6   2   1      110.16       98.94      7.05 o 
   7   2   1      191.78      197.76      9.35 o 
   8   2   1       57.39       61.57     20.71 o 
  -9   3   1        3.66        1.56      3.20 o 
  -8   3   1      116.33      138.93     12.11 o 
  -7   3   1      839.01      857.64     24.44 o 
  -6   3   1      713.07      668.66     18.39 o 
  -5   3   1      113.48      135.42      8.31 o 
  -4   3   1      796.41      759.32     38.81 o 
  -3   3   1     2840.16     2500.14     65.54 o 
  -2   3   1     1264.44     1184.12     32.27 o 
  -1   3   1      338.71      282.85     10.41 o 
   0   3   1     1773.59     1723.38     44.66 o 
   1   3   1      104.26      116.22      7.64 o 
   2   3   1      411.09      390.90     24.64 o 
   3   3   1      770.93      705.70     38.05 o 
   4   3   1      165.28      170.78     11.62 o 
   5   3   1      438.93      505.66     24.35 o 
   6   3   1        0.27        1.20      1.91 o 
   7   3   1       85.88       90.68      7.92 o 
   8   3   1        0.26        1.92      2.96 o 
  -8   4   1      285.12      293.57     15.57 o 
  -7   4   1      103.18      119.10      9.53 o 
  -6   4   1       31.30       39.46     13.57 o 
  -5   4   1      115.96      146.94     13.41 o 
  -4   4   1      675.52      603.50     21.26 o 
  -3   4   1     1457.15     1451.14     38.76 o 
  -2   4   1      270.46      214.69     14.50 o 
  -1   4   1      227.76      188.14      9.07 o 
   0   4   1      307.76      281.16     13.26 o 
   1   4   1     1090.21      994.73     26.82 o 
   2   4   1       38.92       37.87      4.14 o 
   3   4   1     1521.19     1429.04     66.62 o 
   4   4   1      584.11      525.38     17.70 o 
   5   4   1      174.88      180.08      9.79 o 
   6   4   1        0.22        1.25      2.37 o 
   7   4   1       26.32       31.71      7.31 o 
   8   4   1        5.61        2.20      4.53 o 
  -8   5   1       71.77       86.95     10.36 o 
  -7   5   1      495.06      573.91     20.87 o 
  -6   5   1        0.29        7.18      4.19 o 
  -5   5   1       92.42      106.32     21.36 o 
  -4   5   1      119.98      145.09      9.60 o 
  -3   5   1        5.79        5.27      3.04 o 
  -2   5   1      180.10      139.04      8.93 o 
  -1   5   1      136.84      158.41      9.86 o 
   0   5   1       19.24       13.59      4.21 o 
   1   5   1      757.96      684.33     22.20 o 
   2   5   1      226.70      251.77     14.92 o 
   3   5   1       61.75       48.69      5.73 o 
   4   5   1      338.67      334.14     15.22 o 
   5   5   1      162.05      171.48     10.82 o 
   6   5   1       58.12       53.81      8.69 o 
   7   5   1       54.39       44.69     11.23 o 
  -8   6   1        1.95        5.28      4.64 o 
  -7   6   1       89.57      127.71     15.37 o 
  -6   6   1        7.44        3.77      9.03 o 
  -5   6   1       47.68       54.26      8.03 o 
  -4   6   1      629.78      636.75     24.88 o 
  -3   6   1      121.45      114.38     10.02 o 
  -2   6   1       58.41       48.39      8.63 o 
  -1   6   1      423.68      423.26     18.79 o 
   0   6   1       30.83       29.63      6.26 o 
   1   6   1       76.93       66.21      7.96 o 
   2   6   1      612.07      656.54     25.53 o 
   3   6   1      200.04      208.90     13.21 o 
   4   6   1      240.64      250.89     15.52 o 
   5   6   1       51.09       54.55      8.13 o 
   6   6   1       24.52       25.96      6.92 o 
   7   6   1       40.92       40.38     10.08 o 
  -7   7   1       86.70      110.96     16.22 o 
  -6   7   1       53.38       36.38     12.60 o 
  -5   7   1      300.50      364.43     30.12 o 
  -4   7   1       39.41       27.22     11.36 o 
  -3   7   1        4.35        2.48      3.52 o 
  -2   7   1       11.03       11.42      5.33 o 
  -1   7   1      345.47      381.12     20.29 o 
   0   7   1        3.07        5.39      4.35 o 
   1   7   1        0.25       -0.50      2.94 o 
   2   7   1        8.84       17.12      6.34 o 
   3   7   1      314.43      346.60     18.81 o 
   4   7   1       75.09       52.70     24.01 o 
   5   7   1       25.57       26.68      8.34 o 
   6   7   1       23.18       19.50     10.95 o 
  -7   8   1      102.97      144.25     24.39 o 
  -6   8   1       10.50       17.11     11.18 o 
  -5   8   1      222.22      241.97     18.49 o 
  -4   8   1        0.42       -0.41      5.73 o 
  -3   8   1       33.81       49.02      9.90 o 
  -2   8   1      106.02      144.72     14.55 o 
  -1   8   1      130.55      151.51     15.32 o 
   0   8   1      875.17      892.41     36.71 o 
   1   8   1       74.15      103.67     13.36 o 
   2   8   1      113.32      149.33     15.33 o 
   3   8   1       30.60       29.63      8.22 o 
   4   8   1        0.24        4.94      5.38 o 
   5   8   1        0.46        1.22      4.99 o 
   6   8   1       44.23       24.13     16.91 o 
  -6   9   1       18.30       30.22     10.07 o 
  -5   9   1        1.42        1.56      5.60 o 
  -4   9   1      120.35      168.48     17.64 o 
  -3   9   1        5.64       10.66      8.59 o 
  -2   9   1       68.22      112.05     17.44 o 
  -1   9   1      663.45      825.66     39.68 o 
   0   9   1        2.17        3.03      4.81 o 
   1   9   1       78.92       93.72     17.48 o 
   2   9   1      114.13      121.98     61.85 o 
   3   9   1        0.49        0.81      3.15 o 
   4   9   1       20.74       10.86      8.69 o 
   5   9   1        4.99        5.91      6.21 o 
  -5  10   1        4.90        0.41      3.51 o 
  -4  10   1       51.19      112.01     17.09 o 
  -3  10   1       30.37       33.63     18.01 o 
  -2  10   1       35.02       34.68     13.86 o 
  -1  10   1        0.52        0.85      3.25 o 
   0  10   1      178.03      225.49     23.67 o 
   1  10   1        8.16        5.57      6.69 o 
   2  10   1       10.69       12.34     11.05 o 
   3  10   1        0.85        0.65      3.43 o 
   4  10   1       10.74       22.96     12.15 o 
  -4  11   1       79.32       98.72     75.86 o 
  -3  11   1        2.16        4.94      7.10 o 
  -2  11   1       13.39        4.94      6.88 o 
  -1  11   1       13.02        3.37      6.69 o 
   0  11   1       20.78       16.49     17.28 o 
   1  11   1        0.82        0.96      4.81 o 
   2  11   1        2.52       10.35     10.95 o 
  -1  12   1       47.77       39.18     37.80 o 
   0 -12   2       65.37      101.86     75.80 o 
   1 -12   2        0.81        0.23      4.18 o 
  -3 -11   2        2.38        1.95      6.51 o 
  -2 -11   2        0.36        2.17      6.53 o 
  -1 -11   2        7.52        0.30      3.89 o 
   0 -11   2       59.31       -0.16      3.31 o 
   1 -11   2       27.67        0.22      3.28 o 
   2 -11   2       86.58       85.70     64.92 o 
   3 -11   2        0.04        7.24     11.43 o 
   4 -11   2        1.93       -2.05      5.14 o 
  -4 -10   2       86.73       57.02     60.06 o 
  -3 -10   2        8.17        4.60      7.78 o 
  -2 -10   2       33.94       56.43     16.59 o 
  -1 -10   2        1.01       -4.04      8.07 o 
   0 -10   2      156.82      171.16     19.74 o 
   1 -10   2       78.88       93.39     14.81 o 
   2 -10   2       33.55       48.50     13.98 o 
   3 -10   2      148.39      205.86     19.30 o 
   4 -10   2        1.63        6.86      7.39 o 
   5 -10   2        0.47        0.29      2.87 o 
  -5  -9   2       27.73       -1.33      5.35 o 
  -4  -9   2      237.27      302.07     39.46 o 
  -3  -9   2       74.12       71.77     14.39 o 
  -2  -9   2       39.68       39.13     11.11 o 
  -1  -9   2       64.18       75.85     13.43 o 
   0  -9   2      240.57      269.87     24.07 o 
   1  -9   2        0.08        3.50      4.72 o 
   2  -9   2       96.95       99.92     15.76 o 
   3  -9   2      108.95      127.91     16.31 o 
   4  -9   2       18.19       37.50      8.81 o 
   5  -9   2       17.25       17.95      8.44 o 
   6  -9   2       11.21        2.40      4.45 o 
  -6  -8   2       29.44       34.21     16.09 o 
  -5  -8   2        4.96        3.74      5.00 o 
  -4  -8   2      268.58      276.59     22.87 o 
  -3  -8   2      102.34      124.88     18.64 o 
  -2  -8   2       67.84       73.56     14.57 o 
  -1  -8   2      216.66      249.98     18.91 o 
   0  -8   2       13.42       15.32      7.63 o 
   1  -8   2     1026.16     1165.82     42.97 o 
   2  -8   2      195.78      239.47     18.84 o 
   3  -8   2       23.83       25.81      6.88 o 
   4  -8   2       36.38       31.43      8.76 o 
   5  -8   2       22.90       21.26      6.66 o 
   6  -8   2        6.23        3.28      3.87 o 
  -7  -7   2       79.00       98.72     15.03 o 
  -6  -7   2       64.90       79.66     17.19 o 
  -5  -7   2        2.61        1.14      3.54 o 
  -4  -7   2        0.30       -0.88      3.33 o 
  -3  -7   2      248.85      279.56     19.32 o 
  -2  -7   2        5.92        7.43      5.24 o 
  -1  -7   2        0.29        1.92      3.43 o 
   0  -7   2      280.19      260.04     15.77 o 
   1  -7   2       21.57       16.47      5.43 o 
   2  -7   2      377.02      392.99     17.86 o 
   3  -7   2       60.96       64.14      9.71 o 
   4  -7   2      127.55      132.28     10.71 o 
   5  -7   2      397.43      450.20     27.93 o 
   6  -7   2        0.01        0.00      3.03 o 
   7  -7   2       74.83       63.03     48.81 o 
  -7  -6   2        8.98       11.81      6.04 o 
  -6  -6   2        0.10        1.91      4.02 o 
  -5  -6   2       30.00       33.25      8.65 o 
  -4  -6   2       16.12       16.70      5.00 o 
  -3  -6   2      314.78      338.09     20.41 o 
  -2  -6   2      203.13      205.21     13.69 o 
  -1  -6   2      125.49      149.40     11.21 o 
   0  -6   2       39.34       39.18      6.45 o 
   1  -6   2      535.93      482.07     18.41 o 
   2  -6   2       55.47       43.95      5.79 o 
   3  -6   2      143.66      121.64      8.71 o 
   4  -6   2        0.23        0.77      1.86 o 
   5  -6   2      380.20      471.53     24.93 o 
   6  -6   2       26.33       14.82     15.50 o 
   7  -6   2        0.74        0.29      1.66 o 
  -8  -5   2       30.52       30.46      9.32 o 
  -7  -5   2      366.22      397.47     25.81 o 
  -6  -5   2       10.08       17.67      6.16 o 
  -5  -5   2      511.10      512.02     19.64 o 
  -4  -5   2       66.04       75.18      8.52 o 
  -3  -5   2      248.83      265.23     17.01 o 
  -2  -5   2       41.80       53.11      8.15 o 
  -1  -5   2      269.09      200.49     13.16 o 
   0  -5   2     2065.93     1917.04     51.64 o 
   1  -5   2      343.89      322.56     12.62 o 
   2  -5   2      126.26      134.22      8.86 o 
   3  -5   2      549.00      512.52     16.11 o 
   4  -5   2       24.55       26.37      4.80 o 
   5  -5   2      174.55      176.39     12.80 o 
   6  -5   2       18.35        9.74      4.11 o 
   7  -5   2       17.39        5.93      3.84 o 
   8  -5   2       48.33       65.62     19.88 o 
  -8  -4   2       94.89       79.86     11.62 o 
  -7  -4   2      178.48      180.44     14.07 o 
  -6  -4   2       44.21       40.91      6.50 o 
  -5  -4   2      154.51      166.26      9.96 o 
  -4  -4   2      548.00      585.53     18.16 o 
  -3  -4   2       70.77      102.70      9.93 o 
  -2  -4   2     2176.99     2243.40     59.99 o 
  -1  -4   2     6528.46     5997.56    165.15 o 
   0  -4   2     3984.80     3468.24    105.61 o 
   1  -4   2      392.57      313.73     10.50 o 
   2  -4   2     1810.40     1605.75     37.65 o 
   3  -4   2      180.37      204.41     10.67 o 
   4  -4   2      178.42      204.87     10.45 o 
   5  -4   2        0.25        0.58      1.57 o 
   6  -4   2      244.69      228.85      8.90 o 
   7  -4   2       47.09       43.53      5.19 o 
   8  -4   2        5.09        7.55     10.11 o 
  -8  -3   2       28.98       22.59      7.07 o 
  -7  -3   2        1.87        2.43      3.34 o 
  -6  -3   2        8.36       12.10      3.91 o 
  -5  -3   2      239.57      244.89     12.88 o 
  -4  -3   2     1318.71     1377.24     49.60 o 
  -3  -3   2       21.41       17.26      8.19 o 
  -2  -3   2     1344.17     1139.55     30.25 o 
  -1  -3   2      942.17     1036.52     55.45 o 
   0  -3   2      361.27      338.26     10.93 o 
   1  -3   2      117.61       70.83      4.30 o 
   2  -3   2      289.54      235.36     10.91 o 
   3  -3   2     2143.23     2128.77     47.19 o 
   4  -3   2       48.40       28.50      5.36 o 
   5  -3   2        0.03        1.06      1.01 o 
   6  -3   2      976.92     1025.72     29.03 o 
   7  -3   2      178.95      195.48      8.22 o 
   8  -3   2      190.03      215.47     46.69 o 
  -9  -2   2        4.69        7.23      7.73 o 
  -8  -2   2        9.36        7.97      6.42 o 
  -7  -2   2        7.42        7.39      3.95 o 
  -6  -2   2        3.05        4.11      3.43 o 
  -5  -2   2      131.70      141.90     10.53 o 
  -4  -2   2        9.35        1.99      1.70 o 
  -3  -2   2        1.67        2.14      1.68 o 
  -2  -2   2     1164.86     1452.35     54.61 o 
  -1  -2   2     8726.74     9309.70    258.13 o 
   0  -2   2      171.67      103.30      9.47 o 
   1  -2   2      190.63      141.48      4.21 o 
   2  -2   2      197.36      222.05      6.19 o 
   3  -2   2       42.28       41.92      2.40 o 
   4  -2   2      787.82      721.61     20.67 o 
   5  -2   2        5.57        6.37      1.32 o 
   6  -2   2     1076.83     1031.29     23.37 o 
   7  -2   2      101.04      125.30      5.23 o 
   8  -2   2       40.36       -1.08      5.66 o 
  -9  -1   2        1.29        0.34      3.50 o 
  -8  -1   2       68.89       60.51      7.62 o 
  -7  -1   2      125.31      142.31      8.93 o 
  -6  -1   2       81.54       86.89      5.84 o 
  -5  -1   2       82.51      114.88      7.01 o 
  -4  -1   2     2403.27     2455.35     43.42 o 
  -3  -1   2      642.46      628.08     12.60 o 
  -2  -1   2     9825.82    10641.22    242.71 o 
  -1  -1   2     1264.46     1128.01     46.52 o 
   0  -1   2      195.25      195.57      5.42 o 
   1  -1   2      336.81      302.52     10.58 o 
   2  -1   2     1443.19     1291.57     31.87 o 
   3  -1   2       10.05        2.31      0.63 o 
   4  -1   2      635.29      659.42     27.70 o 
   5  -1   2       80.89      110.96      6.67 o 
   6  -1   2      417.75      407.09     11.91 o 
   7  -1   2        7.25        8.58      2.94 o 
   8  -1   2       43.58       -0.13      3.84 o 
  -9   0   2       24.81       14.93      7.17 o 
  -8   0   2      111.81      149.03     14.72 o 
  -7   0   2       66.62       80.68     12.47 o 
  -6   0   2       83.42      120.37      7.43 o 
  -5   0   2      338.81      390.99     12.69 o 
  -4   0   2      746.84      720.32     15.11 o 
  -3   0   2      182.48      201.79      4.50 o 
  -2   0   2     1580.25     1488.49     20.35 o 
  -1   0   2     1801.30     1444.87    276.27 o 
   0   0   2     3755.10     3933.34    189.39 o 
   1   0   2     6738.66     6445.77    150.53 o 
   2   0   2     2849.09     2457.00     66.42 o 
   3   0   2     1730.49     1567.69     43.86 o 
   4   0   2      103.63       94.30      6.61 o 
   5   0   2       11.54       18.42      3.58 o 
   6   0   2       58.81       76.64      5.16 o 
   7   0   2       92.78       97.49      7.62 o 
   8   0   2       78.87       -0.40      4.72 o 
  -9   1   2        4.70        3.72      5.38 o 
  -8   1   2      305.57      340.52     16.19 o 
  -7   1   2       94.80      104.69      7.45 o 
  -6   1   2      216.25      269.43     13.89 o 
  -5   1   2      318.68      335.29     11.90 o 
  -4   1   2      511.52      528.31     15.74 o 
  -3   1   2      353.98      378.13     13.64 o 
  -1   1   2      374.90      396.23     13.47 o 
   0   1   2     6240.60     5606.35     90.96 o 
   1   1   2     2932.93     3103.12     88.85 o 
   2   1   2      932.15      769.77     12.12 o 
   3   1   2     1551.98     1530.70     24.01 o 
   4   1   2        1.14        8.84      1.61 o 
   5   1   2      555.15      578.07     30.28 o 
   6   1   2       65.09       68.95      6.88 o 
   7   1   2      239.47      254.69     20.23 o 
   8   1   2       66.27       70.65     13.94 o 
  -9   2   2       19.96       19.03      8.38 o 
  -8   2   2       40.35       40.63      7.03 o 
  -7   2   2        9.85       11.64      4.00 o 
  -6   2   2       16.98       22.73      4.18 o 
  -5   2   2        1.55        0.52      1.12 o 
  -4   2   2     2106.28     2011.38     49.91 o 
  -3   2   2       29.28       17.92      4.65 o 
  -2   2   2      531.64      566.54     16.01 o 
  -1   2   2      112.19      127.09      6.20 o 
   0   2   2     1490.50     1570.81     66.70 o 
   1   2   2      926.74      764.50     29.63 o 
   2   2   2        2.92       12.08      1.66 o 
   3   2   2     1708.93     1646.49     56.91 o 
   4   2   2        5.54        3.87      1.54 o 
   5   2   2      260.86      278.98     11.22 o 
   6   2   2       34.53       29.58      4.25 o 
   7   2   2       49.96       68.05      6.74 o 
   8   2   2       40.06       20.23      8.67 o 
  -9   3   2       60.11       58.23     22.08 o 
  -8   3   2       18.66        7.21      3.76 o 
  -7   3   2      842.60      813.08     28.10 o 
  -6   3   2      732.73      817.25     21.97 o 
  -5   3   2        0.11        2.72      2.21 o 
  -4   3   2      226.07      200.37     20.95 o 
  -3   3   2        7.84       16.67      3.48 o 
  -2   3   2      770.43      698.06     22.34 o 
  -1   3   2      293.83      288.39     12.89 o 
   0   3   2      407.31      373.85     17.25 o 
   1   3   2      108.33      103.15      5.02 o 
   2   3   2      408.16      324.60      9.04 o 
   3   3   2      864.04      742.58     21.13 o 
   4   3   2       18.03       18.66      3.18 o 
   5   3   2      166.03      153.49      9.34 o 
   6   3   2        1.57        4.71      2.64 o 
   7   3   2       15.04       16.07      6.96 o 
   8   3   2        9.21        3.85      3.30 o 
  -8   4   2      110.42      127.96     11.42 o 
  -7   4   2       53.68       42.25      5.98 o 
  -6   4   2      647.70      679.89     27.46 o 
  -5   4   2      101.34       88.26     11.86 o 
  -4   4   2       87.10       80.45     16.57 o 
  -3   4   2       74.84       52.80      5.79 o 
  -2   4   2      308.89      264.12     17.10 o 
  -1   4   2     2686.40     2480.52     68.34 o 
   0   4   2      534.97      510.09     16.86 o 
   1   4   2      348.75      343.82     14.80 o 
   2   4   2      440.90      442.94     12.89 o 
   3   4   2       27.04       20.21      4.09 o 
   4   4   2      149.18      136.90      7.82 o 
   5   4   2       16.87       24.01      4.68 o 
   6   4   2        5.05        7.01      4.14 o 
   7   4   2        2.88        2.02      3.36 o 
  -8   5   2      150.13      192.61     16.41 o 
  -7   5   2      391.97      429.40     19.30 o 
  -6   5   2      104.34       84.10     10.37 o 
  -5   5   2      243.56      214.59     30.45 o 
  -4   5   2        0.03       -1.66      3.33 o 
  -3   5   2      626.04      662.76     26.16 o 
  -2   5   2     1014.66     1062.22     32.50 o 
  -1   5   2      887.78      853.13     26.60 o 
   0   5   2      169.03      176.30     12.90 o 
   1   5   2     1471.35     1422.25     41.51 o 
   2   5   2       37.47       39.79      5.05 o 
   3   5   2       49.45       46.16      5.65 o 
   4   5   2       44.95       38.62     14.80 o 
   5   5   2      198.22      225.71     14.12 o 
   6   5   2       47.71       44.54      9.84 o 
   7   5   2        4.49        0.41      2.86 o 
  -8   6   2       31.71       27.33      7.73 o 
  -7   6   2       59.56       59.56     12.04 o 
  -6   6   2       20.32       13.54      8.49 o 
  -5   6   2      104.60      125.49     11.75 o 
  -4   6   2      154.53      114.61     16.45 o 
  -3   6   2      405.36      432.66     19.94 o 
  -2   6   2        1.39        0.08      1.48 o 
  -1   6   2     1779.01     1801.28     54.68 o 
   0   6   2      196.53      193.05     15.66 o 
   1   6   2       68.11       62.16     10.01 o 
   2   6   2        0.08        1.84      2.80 o 
   3   6   2      228.92      262.50     13.22 o 
   4   6   2        0.10        0.06      1.25 o 
   5   6   2      235.15      263.53     15.25 o 
   6   6   2      147.40      166.73     14.82 o 
   7   6   2       14.65       20.00      8.12 o 
  -7   7   2        5.12        6.32      5.49 o 
  -6   7   2       41.64       73.84     17.52 o 
  -5   7   2       47.54       81.67     13.77 o 
  -4   7   2       37.57       32.26      9.46 o 
  -3   7   2       51.70       68.31     12.14 o 
  -2   7   2       53.38       49.34      8.90 o 
  -1   7   2      476.17      437.62     25.91 o 
   0   7   2        0.58        2.14      4.21 o 
   1   7   2       14.86       18.59      6.22 o 
   2   7   2        1.83        0.57      2.64 o 
   3   7   2      296.20      340.46     17.23 o 
   4   7   2       39.74       26.02     11.97 o 
   5   7   2       83.80      109.18     12.79 o 
   6   7   2       56.09       45.07     18.20 o 
  -7   8   2       12.03       33.28     15.50 o 
  -6   8   2       14.35       31.94     14.49 o 
  -5   8   2      265.00      298.60     31.03 o 
  -4   8   2      112.11      111.51     14.02 o 
  -3   8   2        0.34       -2.63      5.25 o 
  -2   8   2      199.64      244.26     19.08 o 
  -1   8   2        3.66        6.32      5.51 o 
   0   8   2       60.49       96.23     13.29 o 
   1   8   2       52.20       68.79     11.36 o 
   2   8   2       69.04      120.87     14.32 o 
   3   8   2        7.27       10.43      6.26 o 
   4   8   2        1.82        1.83      5.07 o 
   5   8   2        2.30        2.78      4.28 o 
  -6   9   2       45.04       61.39     13.38 o 
  -5   9   2        0.66        0.07      1.92 o 
  -4   9   2      530.24      607.15     39.68 o 
  -3   9   2       43.71       38.91     11.04 o 
  -2   9   2      120.08      171.18     18.20 o 
  -1   9   2       36.71       44.58     11.22 o 
   0   9   2        7.44        9.43      6.85 o 
   1   9   2       20.87       34.11     10.26 o 
   2   9   2        1.08        3.58      5.40 o 
   3   9   2        0.01       -2.17      4.67 o 
   4   9   2        0.52        1.16      3.61 o 
  -5  10   2        1.37       -1.58      6.20 o 
  -4  10   2      132.64      158.42     23.81 o 
  -3  10   2        0.01       -1.63      6.10 o 
  -2  10   2       32.97       46.86     12.92 o 
  -1  10   2        4.15        3.68      6.00 o 
   0  10   2      182.50      238.38     23.71 o 
   1  10   2       94.40      123.74     18.63 o 
   2  10   2       60.71       48.20     41.67 o 
   3  10   2       16.80        5.71      7.14 o 
  -4  11   2       48.27       34.59     35.24 o 
  -3  11   2       11.30        2.99      6.30 o 
  -2  11   2        1.83       -1.09      5.02 o 
  -1  11   2        0.00        1.95      5.57 o 
   0  11   2      132.84      164.15     22.12 o 
   1  11   2       13.02       14.71     14.18 o 
   2  11   2       41.35       46.42     37.83 o 
   0 -12   3       97.45      174.81     24.12 o 
  -3 -11   3       11.47       12.60     14.42 o 
  -2 -11   3        1.83       -0.67      4.50 o 
  -1 -11   3        0.08       -0.46      5.01 o 
   0 -11   3        8.31        1.08      4.69 o 
   1 -11   3       40.51        0.49      3.81 o 
   2 -11   3       75.03       65.41     64.92 o 
   3 -11   3        0.08       -2.09      4.98 o 
  -4 -10   3       29.99        0.74      6.27 o 
  -3 -10   3        1.48       -0.20      3.36 o 
  -2 -10   3        7.63       10.41     13.78 o 
  -1 -10   3       65.40       39.66     34.87 o 
   0 -10   3        9.11       15.63     13.31 o 
   1 -10   3        9.14        7.44      6.79 o 
   2 -10   3       13.96       14.42      7.57 o 
   3 -10   3       46.72       66.94     12.22 o 
   4 -10   3        7.47       14.51     11.86 o 
   5 -10   3        0.19       -1.06      4.51 o 
  -5  -9   3       43.33        0.81      3.70 o 
  -4  -9   3       11.23       13.44     12.70 o 
  -3  -9   3       48.76       45.85     12.46 o 
  -2  -9   3      151.68      141.09     17.24 o 
  -1  -9   3      165.81      162.73     20.58 o 
   0  -9   3       58.83       63.78     14.30 o 
   1  -9   3       39.64       44.37     12.20 o 
   2  -9   3       47.05       57.58     10.34 o 
   3  -9   3      261.30      288.63     40.36 o 
   4  -9   3       97.12       98.38     14.60 o 
   5  -9   3        5.14        3.00      5.13 o 
  -6  -8   3       26.29       24.10     18.64 o 
  -5  -8   3        4.38        5.27      5.02 o 
  -4  -8   3      135.96      147.07     17.96 o 
  -3  -8   3        1.85       -0.87      3.67 o 
  -2  -8   3      163.68      161.71     16.62 o 
  -1  -8   3      426.98      467.89     25.64 o 
   0  -8   3       87.00      101.34     12.32 o 
   1  -8   3      441.50      466.75     23.37 o 
   2  -8   3      281.07      292.92     17.61 o 
   3  -8   3      856.99     1041.56     43.38 o 
   4  -8   3       20.99       25.76      8.08 o 
   5  -8   3       73.83       88.05     12.01 o 
   6  -8   3        0.03        3.27      4.52 o 
  -7  -7   3       55.76       69.13     13.04 o 
  -6  -7   3        9.47        5.30      4.89 o 
  -5  -7   3       13.40       25.67      8.07 o 
  -4  -7   3       44.56       42.52     11.76 o 
  -3  -7   3      269.18      280.44     21.12 o 
  -2  -7   3        5.34       11.39      5.88 o 
  -1  -7   3       81.70      121.11     12.29 o 
   0  -7   3        8.19        9.04      4.88 o 
   1  -7   3      225.37      253.15     17.30 o 
   2  -7   3      656.22      603.61     33.49 o 
   3  -7   3      338.79      372.90     20.18 o 
   4  -7   3       21.83       13.26      5.45 o 
   5  -7   3       64.75       86.23      9.85 o 
   6  -7   3       95.10      113.73     11.19 o 
   7  -7   3       45.61       -0.20      2.77 o 
  -7  -6   3       89.20      114.39     12.79 o 
  -6  -6   3       11.85       16.38      6.82 o 
  -5  -6   3       31.08       36.84      7.82 o 
  -4  -6   3      321.72      308.81     19.30 o 
  -3  -6   3      291.43      317.14     18.70 o 
  -2  -6   3      136.59      123.63     11.00 o 
  -1  -6   3      562.18      555.53     25.61 o 
   0  -6   3      617.98      602.35     22.69 o 
   1  -6   3      498.34      491.56     18.67 o 
   2  -6   3       90.55       97.05      9.87 o 
   3  -6   3       19.76       18.38      6.71 o 
   4  -6   3      209.73      208.10     11.97 o 
   5  -6   3        1.04        0.78      2.05 o 
   6  -6   3       13.60        6.72     10.14 o 
   7  -6   3        0.94        0.98      1.71 o 
  -8  -5   3       85.15       57.52     23.14 o 
  -7  -5   3      136.97      153.16     14.43 o 
  -6  -5   3      707.80      725.74     28.55 o 
  -5  -5   3      509.40      537.33     25.18 o 
  -4  -5   3      392.09      337.63     21.07 o 
  -3  -5   3        1.94        1.00      4.99 o 
  -2  -5   3       87.87      108.04     11.07 o 
  -1  -5   3      186.19      143.46     11.15 o 
   0  -5   3      347.78      324.72     13.39 o 
   1  -5   3      493.48      491.00     18.48 o 
   2  -5   3      258.99      218.55     10.94 o 
   3  -5   3       13.18       42.06      5.18 o 
   4  -5   3      167.81      149.73      8.40 o 
   5  -5   3        9.22        4.65      3.85 o 
   6  -5   3       91.57       99.20      6.96 o 
   7  -5   3        0.23        1.48      1.77 o 
  -8  -4   3       42.58       41.79     10.97 o 
  -7  -4   3      165.21      171.45     13.85 o 
  -6  -4   3       91.42       99.49      8.86 o 
  -5  -4   3      141.38      149.60      9.32 o 
  -4  -4   3      311.06      316.77     12.57 o 
  -3  -4   3     1764.29     1610.81     66.80 o 
  -2  -4   3      221.41      193.39     10.62 o 
  -1  -4   3     2052.80     1946.91     50.79 o 
   0  -4   3     1663.73     1544.93     39.14 o 
   1  -4   3      558.94      512.90     14.70 o 
   2  -4   3     1142.85      941.00     24.25 o 
   3  -4   3      111.99      103.07      5.56 o 
   4  -4   3      462.33      418.44     12.29 o 
   5  -4   3      158.90      169.84      8.00 o 
   6  -4   3      555.33      646.05     14.70 o 
   7  -4   3        8.84        6.25      2.24 o 
   8  -4   3       82.81       89.34     23.72 o 
  -8  -3   3        0.47        5.08      5.47 o 
  -7  -3   3        2.51        3.28      3.18 o 
  -6  -3   3        2.70        1.21      2.53 o 
  -5  -3   3      105.29       89.51      7.53 o 
  -4  -3   3     1919.18     1925.07     46.32 o 
  -3  -3   3     1082.01     1010.07     70.88 o 
  -2  -3   3       51.37       36.84      5.79 o 
  -1  -3   3     2180.95     2149.85     69.19 o 
   0  -3   3       15.87       15.92      3.45 o 
   1  -3   3      282.10      358.00     10.38 o 
   2  -3   3     1816.58     1876.58     40.53 o 
   3  -3   3      615.89      513.65     11.31 o 
   4  -3   3      203.10      171.10      7.76 o 
   5  -3   3        8.06        6.60      1.31 o 
   6  -3   3      951.63     1049.31     21.06 o 
   7  -3   3        7.59        9.57      9.77 o 
   8  -3   3      145.38      190.54     30.93 o 
  -9  -2   3       20.86       15.78      9.03 o 
  -8  -2   3        2.61        2.49      4.21 o 
  -7  -2   3        4.09        6.17      3.44 o 
  -6  -2   3        1.10        1.70      2.59 o 
  -5  -2   3      601.80      596.36     19.20 o 
  -4  -2   3      471.26      434.13     14.21 o 
  -3  -2   3      141.30      123.59      6.51 o 
  -2  -2   3     1398.12     1470.42     43.64 o 
  -1  -2   3       98.90      112.85      6.94 o 
   0  -2   3      210.47      217.86      8.93 o 
   1  -2   3        0.73        7.65      1.58 o 
   2  -2   3      447.67      448.44      7.69 o 
   3  -2   3      701.83      664.12     29.21 o 
   4  -2   3      187.55      189.64      6.19 o 
   5  -2   3       13.57       21.74      1.28 o 
   6  -2   3      439.50      486.92     36.18 o 
   7  -2   3       74.62       75.93     18.60 o 
   8  -2   3      138.46      189.80     29.51 o 
  -9  -1   3        6.96        1.95      5.66 o 
  -8  -1   3      411.11      498.91     35.44 o 
  -7  -1   3        3.46        0.51      3.17 o 
  -6  -1   3      227.98      271.26     13.83 o 
  -5  -1   3        0.40        1.05      1.35 o 
  -4  -1   3     3284.35     3462.13     71.59 o 
  -3  -1   3      485.17      523.81     10.83 o 
  -2  -1   3      355.39      474.39     15.64 o 
  -1  -1   3      475.49      417.90     47.33 o 
   0  -1   3      354.71      278.29      9.00 o 
   1  -1   3     1317.98     1083.01     26.40 o 
   2  -1   3        5.53        4.38      3.17 o 
   3  -1   3     1146.58     1295.01     51.47 o 
   4  -1   3        7.71       17.05      6.87 o 
   5  -1   3        0.15        0.47      3.17 o 
   6  -1   3      196.58      231.03     24.73 o 
   7  -1   3       12.58       14.55     10.58 o 
   8  -1   3        3.44        1.01      5.93 o 
  -9   0   3       10.74        5.77      6.06 o 
  -8   0   3      384.84      446.08     20.54 o 
  -7   0   3        2.97        2.80      2.80 o 
  -6   0   3      746.06      904.14     26.99 o 
  -5   0   3       27.03       33.53      5.93 o 
  -4   0   3     1938.70     2336.92     45.19 o 
  -3   0   3      684.12      752.41     11.52 o 
  -2   0   3       32.76       39.62      5.66 o 
  -1   0   3        2.93        7.95      1.28 o 
   0   0   3      815.61      647.54     17.88 o 
   1   0   3     6916.88     7147.41    148.10 o 
   2   0   3       73.47       38.51      5.32 o 
   3   0   3     2245.08     2584.88     72.51 o 
   4   0   3       42.26       53.82      3.68 o 
   5   0   3        1.15       -0.27      1.67 o 
   6   0   3       34.44       30.42      3.44 o 
   7   0   3       53.85       48.02      3.61 o 
   8   0   3       69.56        0.20      4.31 o 
  -9   1   3        1.34        1.09      2.82 o 
  -8   1   3      534.67      672.35     24.80 o 
  -7   1   3       20.41       28.66      6.92 o 
  -6   1   3      318.01      376.73     17.02 o 
  -5   1   3       80.22      109.15      7.86 o 
  -4   1   3     1334.58     1313.68     31.67 o 
  -3   1   3       44.44       37.60      5.52 o 
  -1   1   3      707.34      651.60     24.83 o 
   0   1   3     6502.88     5721.06    305.57 o 
   1   1   3      683.98      719.61     13.73 o 
   2   1   3      166.37      134.27      3.50 o 
   3   1   3     1085.32     1061.18     41.47 o 
   4   1   3      520.70      586.64     18.10 o 
   5   1   3      135.63      175.52      6.31 o 
   6   1   3        0.03        0.00      1.68 o 
   7   1   3      299.92      321.75     24.23 o 
   8   1   3       13.35        1.75      6.94 o 
  -9   2   3        1.42        2.46      3.19 o 
  -8   2   3      222.29      237.05     13.17 o 
  -7   2   3        5.84        4.06      3.62 o 
  -6   2   3       16.90       20.25      3.65 o 
  -5   2   3      535.79      531.04     15.80 o 
  -4   2   3     2531.31     2526.47     61.94 o 
  -3   2   3        5.18        0.20      1.62 o 
  -2   2   3     1662.66     1644.96     59.56 o 
  -1   2   3      932.88      885.53     22.72 o 
   0   2   3      926.69     1005.87     36.99 o 
   1   2   3        0.97        2.50      1.23 o 
   2   2   3      240.90      212.87      9.78 o 
   3   2   3      265.30      264.26      7.95 o 
   4   2   3      390.09      418.93     11.21 o 
   5   2   3      141.45      152.00      6.41 o 
   6   2   3       30.99       37.64      6.41 o 
   7   2   3       41.35       41.74     13.78 o 
   8   2   3        0.37       -0.74      4.38 o 
  -9   3   3       30.08       31.27     12.11 o 
  -8   3   3       47.81       37.64      7.07 o 
  -7   3   3      574.45      524.77     18.15 o 
  -6   3   3       52.92       60.20      5.98 o 
  -5   3   3      426.31      425.73     15.07 o 
  -4   3   3       90.50       89.00     10.71 o 
  -3   3   3     1152.69     1147.73     57.00 o 
  -2   3   3      199.46      166.38      8.67 o 
  -1   3   3        3.65        1.15      1.62 o 
   0   3   3     1184.46     1114.84     28.54 o 
   1   3   3      191.50      185.23      8.55 o 
   2   3   3      995.51      888.94     19.10 o 
   3   3   3      526.70      552.47     19.45 o 
   4   3   3      132.29      148.57      8.01 o 
   5   3   3       44.58       41.41      4.10 o 
   6   3   3       67.90       83.37      5.94 o 
   7   3   3       16.68        8.62      4.58 o 
  -9   4   3       12.03       17.21      6.07 o 
  -8   4   3      119.52      120.27     12.61 o 
  -7   4   3      283.98      297.09     13.54 o 
  -6   4   3      834.22      768.05     39.62 o 
  -5   4   3      225.12      244.10     30.45 o 
  -4   4   3       14.33        9.63      5.73 o 
  -3   4   3     1337.65     1240.95     39.38 o 
  -2   4   3      238.84      299.54     21.22 o 
  -1   4   3     1476.58     1295.34     35.78 o 
   0   4   3       59.13       66.77      6.26 o 
   1   4   3     2394.61     2493.03     56.03 o 
   2   4   3      219.90      194.70      9.08 o 
   3   4   3      287.32      288.22     15.25 o 
   4   4   3       42.05       48.60      5.20 o 
   5   4   3       19.59       17.12      6.48 o 
   6   4   3       25.77       27.25      5.10 o 
   7   4   3        0.87        2.44      2.74 o 
  -8   5   3      104.41      107.18     11.74 o 
  -7   5   3       80.82      101.83     10.69 o 
  -6   5   3       13.97       21.43      9.77 o 
  -5   5   3      360.21      374.07     27.56 o 
  -4   5   3      332.35      322.88     19.10 o 
  -3   5   3      329.37      327.18     16.23 o 
  -2   5   3      215.17      220.72     12.57 o 
  -1   5   3      469.79      435.65     20.65 o 
   0   5   3       65.94       76.91      7.71 o 
   1   5   3     1968.99     2174.64     69.54 o 
   2   5   3      205.60      209.91     11.03 o 
   3   5   3      388.94      449.65     17.64 o 
   4   5   3       36.82       32.84     12.06 o 
   5   5   3       11.31        8.48      3.88 o 
   6   5   3       89.62      104.07      9.42 o 
   7   5   3        2.54        1.58      4.65 o 
  -8   6   3       23.24       13.75      5.89 o 
  -7   6   3        6.87        9.35      7.06 o 
  -6   6   3        5.32        1.08      4.99 o 
  -5   6   3       85.37      101.13     18.12 o 
  -4   6   3       27.74       37.12      7.72 o 
  -3   6   3       78.74       87.46     11.82 o 
  -2   6   3       14.75        8.17      5.70 o 
  -1   6   3     1650.88     1684.28     57.84 o 
   0   6   3      157.25      154.79     14.89 o 
   1   6   3      202.85      206.27     16.71 o 
   2   6   3       14.53        9.19      4.39 o 
   3   6   3       40.18       28.98     13.27 o 
   4   6   3       40.56       38.75     17.05 o 
   5   6   3       92.98       89.99     32.39 o 
   6   6   3      146.13      152.97     17.13 o 
  -7   7   3        0.44        7.82      9.43 o 
  -6   7   3      197.98      244.30     28.57 o 
  -5   7   3        0.48        2.82      4.74 o 
  -4   7   3       81.68       65.41     13.09 o 
  -3   7   3       41.64       35.04      9.91 o 
  -2   7   3        0.16       -2.24      4.49 o 
  -1   7   3      113.48      125.54     13.24 o 
   0   7   3       31.03       39.89      8.34 o 
   1   7   3      133.81      162.10     14.43 o 
   2   7   3       48.20       70.62      8.64 o 
   3   7   3       88.07       97.57     35.43 o 
   4   7   3        1.47        1.32      2.92 o 
   5   7   3       70.51       44.75     29.73 o 
   6   7   3        4.31        9.49      5.61 o 
  -7   8   3        0.13       -3.77      8.96 o 
  -6   8   3       86.41       96.95     22.84 o 
  -5   8   3      181.11      227.02     30.08 o 
  -4   8   3       62.94       67.36     12.38 o 
  -3   8   3        2.54       10.55      6.62 o 
  -2   8   3      598.19      691.76     38.24 o 
  -1   8   3       76.57       71.55     13.96 o 
   0   8   3        0.97        5.94      6.30 o 
   1   8   3       20.21       24.44      8.22 o 
   2   8   3      126.78      159.30     13.35 o 
   3   8   3        3.96        8.84      5.29 o 
   4   8   3        5.29        7.83      7.39 o 
   5   8   3        0.96       -0.33      3.19 o 
  -6   9   3       13.26       24.73     15.70 o 
  -5   9   3        3.15        2.08      6.04 o 
  -4   9   3      123.85      148.36     18.53 o 
  -3   9   3        0.54       -1.36      7.51 o 
  -2   9   3      318.24      398.82     27.56 o 
  -1   9   3        9.20       20.73      9.16 o 
   0   9   3      359.76      468.29     29.76 o 
   1   9   3      179.07      217.01     20.65 o 
   2   9   3      231.15      257.85     24.02 o 
   3   9   3       58.86       26.94     20.98 o 
   4   9   3        4.37        4.76      5.32 o 
  -5  10   3       26.69       -1.02      6.75 o 
  -4  10   3      139.51      216.43     24.33 o 
  -3  10   3       25.58        7.52     11.59 o 
  -2  10   3      135.07      147.41     19.64 o 
  -1  10   3       15.83        0.05      1.95 o 
   0  10   3        7.44        0.61      3.88 o 
   1  10   3        9.16        0.10      3.66 o 
   2  10   3      302.98      373.59     25.24 o 
   3  10   3      137.68      195.09     21.69 o 
  -3  11   3       18.14       12.66     14.86 o 
  -2  11   3       28.08       13.36     15.46 o 
  -1  11   3       18.47        0.42      5.23 o 
   0  11   3       47.44        0.91      5.30 o 
   1  11   3        1.70        0.37      3.98 o 
  -3 -11   4       14.57        0.45      4.52 o 
  -2 -11   4        0.08        0.27      3.74 o 
  -1 -11   4        8.09       -0.22      4.30 o 
   0 -11   4       41.20       -0.67      5.23 o 
   1 -11   4        3.13       -0.24      3.12 o 
   2 -11   4      162.54      223.77     26.18 o 
   3 -11   4       11.72        2.94      5.43 o 
  -4 -10   4       78.58        1.65      7.44 o 
  -3 -10   4        1.31        1.15      6.32 o 
  -2 -10   4        0.80       -0.63      3.93 o 
  -1 -10   4       58.12       42.16     36.11 o 
   0 -10   4      171.24      267.91     27.22 o 
   1 -10   4      132.52      154.64     17.82 o 
   2 -10   4        1.12       -1.06      3.69 o 
   3 -10   4       59.34      101.59     17.13 o 
   4 -10   4        1.37       -2.19      4.38 o 
  -5  -9   4       32.67        5.88      6.75 o 
  -4  -9   4        4.45       -0.39      3.63 o 
  -3  -9   4       81.44       33.12     39.41 o 
  -2  -9   4       17.74       26.15      9.76 o 
  -1  -9   4      181.74      200.38     19.34 o 
   0  -9   4       42.36       37.44      9.79 o 
   1  -9   4      251.26      294.70     24.58 o 
   2  -9   4        2.00       -2.61      5.22 o 
   3  -9   4       24.20       50.74     11.62 o 
   4  -9   4       10.70       16.07      7.76 o 
   5  -9   4        7.18        2.53      3.86 o 
  -6  -8   4       28.63       13.45      9.71 o 
  -5  -8   4       14.90       13.57      6.58 o 
  -4  -8   4      114.34      110.64     15.60 o 
  -3  -8   4       71.81       78.89     16.46 o 
  -2  -8   4        9.37        8.82      6.25 o 
  -1  -8   4      724.18      787.57     34.92 o 
   0  -8   4      107.91      117.50     13.10 o 
   1  -8   4      103.14      118.85     19.29 o 
   2  -8   4      335.48      342.07     19.31 o 
   3  -8   4       83.21       97.43     26.41 o 
   4  -8   4       54.14       76.53      9.24 o 
   5  -8   4       91.46      106.70     12.35 o 
   6  -8   4       13.54       -0.99      2.88 o 
  -7  -7   4        2.57        8.03      6.98 o 
  -6  -7   4        2.51        1.60      3.59 o 
  -5  -7   4        3.89        6.88      4.84 o 
  -4  -7   4        5.63        4.07      5.19 o 
  -3  -7   4      132.13      149.29     18.11 o 
  -2  -7   4       20.68       21.28      7.07 o 
  -1  -7   4      315.90      352.72     20.04 o 
   0  -7   4       21.16       22.32      6.40 o 
   1  -7   4      429.15      510.86     25.47 o 
   2  -7   4      451.59      444.00     19.33 o 
   3  -7   4        2.00        6.14      4.36 o 
   4  -7   4       16.72       18.95      5.94 o 
   5  -7   4      200.76      233.53     14.35 o 
   6  -7   4      133.54      173.76     13.27 o 
  -7  -6   4       39.26       30.02     12.41 o 
  -6  -6   4      461.85      503.75     23.10 o 
  -5  -6   4       73.49       74.97      9.20 o 
  -4  -6   4      131.97      111.40     12.86 o 
  -3  -6   4      283.15      318.85     21.92 o 
  -2  -6   4      122.10      138.19     12.15 o 
  -1  -6   4      197.87      202.34     12.86 o 
   0  -6   4       19.79       17.60      5.07 o 
   1  -6   4       52.43       77.06      7.76 o 
   2  -6   4      117.07       92.48      7.69 o 
   3  -6   4       59.98       58.03      7.32 o 
   4  -6   4      384.50      443.80     15.46 o 
   5  -6   4      269.99      298.63     12.32 o 
   6  -6   4       47.01       36.55     24.63 o 
   7  -6   4       55.79        3.23      8.89 o 
  -8  -5   4        7.77        2.10      5.02 o 
  -7  -5   4        9.46       10.14      5.34 o 
  -6  -5   4        7.05        4.04      3.67 o 
  -5  -5   4     1583.22     1575.86     46.89 o 
  -4  -5   4      170.95      153.25     15.80 o 
  -3  -5   4       46.39       70.72      8.85 o 
  -2  -5   4       65.00       74.98      8.36 o 
  -1  -5   4      425.06      466.89     18.23 o 
   0  -5   4       11.95        7.30      3.17 o 
   1  -5   4      194.97      167.78      8.95 o 
   2  -5   4      313.75      295.02     12.73 o 
   3  -5   4        0.08       -0.67      1.33 o 
   4  -5   4      335.40      352.47     12.47 o 
   5  -5   4      359.72      383.75     17.81 o 
   6  -5   4      132.11      140.20      5.85 o 
   7  -5   4        9.49        2.09      7.41 o 
  -8  -4   4        0.49        0.17      2.42 o 
  -7  -4   4      145.53      135.49     11.32 o 
  -6  -4   4       22.14       20.23      6.21 o 
  -5  -4   4      361.35      311.41     14.51 o 
  -4  -4   4       53.30       60.61      9.90 o 
  -3  -4   4       18.50       11.66      5.21 o 
  -2  -4   4        0.54        4.57      2.95 o 
  -1  -4   4      352.64      355.12     13.83 o 
   0  -4   4     2037.43     2050.09     52.65 o 
   1  -4   4       40.43       39.78      6.37 o 
   2  -4   4      608.86      561.44     15.90 o 
   3  -4   4      304.59      333.20      9.94 o 
   4  -4   4       44.29       62.07      3.54 o 
   5  -4   4      205.10      202.79      6.48 o 
   6  -4   4      133.34      172.61     25.27 o 
   7  -4   4        0.97        1.41      6.47 o 
  -8  -3   4       99.88      131.33     13.80 o 
  -7  -3   4        9.53       17.19      5.22 o 
  -6  -3   4      294.69      311.67     15.73 o 
  -5  -3   4      118.48      102.92      7.35 o 
  -4  -3   4      665.53      710.06     21.18 o 
  -3  -3   4      209.70      220.13     12.00 o 
  -2  -3   4      185.49      201.84     12.36 o 
  -1  -3   4     2522.28     2425.93    163.59 o 
   0  -3   4      565.89      655.22     49.99 o 
   1  -3   4      209.33      215.86      7.93 o 
   2  -3   4      163.08      135.88      4.29 o 
   3  -3   4      306.48      327.86     10.45 o 
   4  -3   4      142.51      188.71     11.93 o 
   5  -3   4        2.70        1.95      5.32 o 
   6  -3   4      347.84      360.12     33.49 o 
   7  -3   4       14.47        1.28      6.20 o 
  -9  -2   4       11.10        8.04      7.04 o 
  -8  -2   4       55.68       56.27      9.29 o 
  -7  -2   4       38.06       30.88      5.54 o 
  -6  -2   4       38.79       50.89      5.95 o 
  -5  -2   4      937.78      960.51     24.60 o 
  -4  -2   4      929.77     1047.49     25.31 o 
  -3  -2   4      884.55      950.68     34.57 o 
  -2  -2   4      638.25      638.46     41.23 o 
  -1  -2   4        1.43        2.61      1.76 o 
   0  -2   4     1655.40     1867.57     60.03 o 
   1  -2   4       91.92      126.27      4.68 o 
   2  -2   4        2.44        1.99      0.62 o 
   3  -2   4       37.50       33.15      7.75 o 
   4  -2   4       81.14       96.08     14.22 o 
   5  -2   4       88.53       83.01     15.16 o 
   6  -2   4      302.14      334.38     32.47 o 
   7  -2   4       35.68        3.71      7.95 o 
   8  -2   4       92.07        2.76      8.56 o 
  -9  -1   4        0.62        4.18     11.93 o 
  -8  -1   4      477.75      573.77     57.34 o 
  -7  -1   4        0.16        3.10      2.99 o 
  -6  -1   4      732.84      881.47     29.96 o 
  -5  -1   4        1.05        1.58      1.57 o 
  -4  -1   4      389.43      396.48      9.75 o 
  -3  -1   4        7.82       15.27      1.47 o 
  -2  -1   4      112.61       94.43      6.19 o 
  -1  -1   4       50.96       47.10      3.93 o 
   0  -1   4      830.12      736.66     37.01 o 
   1  -1   4      256.74      181.33     15.06 o 
   2  -1   4     2024.03     1986.82     73.64 o 
   3  -1   4      328.59      353.99     21.56 o 
   4  -1   4      379.98      417.59     39.21 o 
   5  -1   4       78.48       75.86     22.77 o 
   6  -1   4       26.93       32.47     13.14 o 
   7  -1   4        7.46        0.27      4.04 o 
   8  -1   4        5.71       -1.28      6.80 o 
  -9   0   4        9.48       12.46      9.03 o 
  -8   0   4      345.46      380.60     29.31 o 
  -7   0   4      266.62      290.05     13.60 o 
  -6   0   4     1126.03     1364.49     37.23 o 
  -5   0   4       12.96       13.11      5.15 o 
  -4   0   4     3819.77     4427.35    185.95 o 
  -3   0   4      417.14      486.99     22.30 o 
  -2   0   4       32.29       24.25      5.32 o 
  -1   0   4     1074.06      962.47     23.65 o 
   0   0   4      330.87      219.38     12.58 o 
   1   0   4      772.01      740.52     15.76 o 
   2   0   4     1586.83     1509.06     21.03 o 
   3   0   4      489.20      462.22     17.82 o 
   4   0   4       51.55       68.56     10.27 o 
   5   0   4       54.98       58.62      9.97 o 
   6   0   4       14.41       18.86     17.18 o 
   7   0   4        8.80        0.67      5.12 o 
   8   0   4        9.82        0.47      5.39 o 
  -9   1   4        3.63        0.83      2.54 o 
  -8   1   4      385.59      434.77     17.43 o 
  -7   1   4       25.86       28.63      6.72 o 
  -6   1   4      116.13      135.88      9.96 o 
  -5   1   4      228.17      216.16      8.48 o 
  -4   1   4        0.63        3.22      1.46 o 
  -3   1   4        8.04        9.05      0.67 o 
  -2   1   4      462.46      409.51      8.42 o 
  -1   1   4      622.96      610.95     22.96 o 
   0   1   4     5687.73     5475.62    341.72 o 
   1   1   4      172.00      168.56      4.63 o 
   2   1   4     1911.21     1862.33     77.81 o 
   3   1   4       58.60       37.29      2.31 o 
   4   1   4      128.27      123.11      3.11 o 
   5   1   4       24.61       25.86      3.10 o 
   6   1   4      148.75      134.36     15.29 o 
   7   1   4      143.99      182.22     20.21 o 
  -9   2   4        3.97        5.92      4.94 o 
  -8   2   4      108.19       69.88     27.11 o 
  -7   2   4       54.49       50.44      5.68 o 
  -6   2   4      146.60      141.06      8.03 o 
  -5   2   4       99.33      108.54      5.55 o 
  -4   2   4       41.84       18.05     16.24 o 
  -3   2   4        0.15       -0.61      2.29 o 
  -2   2   4     1201.91     1192.07     46.56 o 
  -1   2   4     5785.10     5855.72    283.92 o 
   0   2   4      802.81      797.48     29.86 o 
   1   2   4      357.06      349.45     17.34 o 
   2   2   4        0.03        0.55      0.92 o 
   3   2   4      274.57      307.29     16.78 o 
   4   2   4      147.04      144.79      7.68 o 
   5   2   4      348.17      349.71     10.94 o 
   6   2   4       25.91       18.03      3.68 o 
   7   2   4       32.84       29.76     27.29 o 
  -9   3   4       14.98       10.26      6.08 o 
  -8   3   4        0.20       -1.13      2.26 o 
  -7   3   4       38.16       55.92      6.66 o 
  -6   3   4      112.64      117.78      9.42 o 
  -5   3   4      476.25      412.05     14.69 o 
  -4   3   4       64.07       63.06     16.30 o 
  -3   3   4       22.62       33.49      7.75 o 
  -2   3   4      792.28      740.05     23.43 o 
  -1   3   4     1415.04     1368.63     35.89 o 
   0   3   4      996.46      939.29     20.24 o 
   1   3   4     1774.10     1724.49     37.22 o 
   2   3   4      391.61      387.49     10.68 o 
   3   3   4       26.10       35.89      3.52 o 
   4   3   4      134.04      141.38      7.44 o 
   5   3   4      139.83      153.66      6.81 o 
   6   3   4      172.85      190.36     10.44 o 
   7   3   4        0.30       -0.64      1.77 o 
  -9   4   4        2.34        0.20      2.60 o 
  -8   4   4        2.39        1.31      2.82 o 
  -7   4   4      216.12      264.40     12.60 o 
  -6   4   4      564.02      521.48     40.36 o 
  -5   4   4       10.49        7.21      6.54 o 
  -4   4   4      199.11      175.98     17.65 o 
  -3   4   4      991.93      931.60     30.17 o 
  -2   4   4      135.99      140.14     11.36 o 
  -1   4   4      388.05      365.03     17.51 o 
   0   4   4       25.96       19.71      3.37 o 
   1   4   4      572.91      608.28     21.36 o 
   2   4   4       17.34       12.88      3.68 o 
   3   4   4       58.50       55.34      6.54 o 
   4   4   4       18.58       23.65      4.29 o 
   5   4   4      110.19      122.74      9.41 o 
   6   4   4       54.61       46.38      6.06 o 
   7   4   4        0.38        0.25      1.81 o 
  -8   5   4        0.21        0.25      2.35 o 
  -7   5   4        6.91       13.31      5.64 o 
  -6   5   4       45.12       46.89     13.68 o 
  -5   5   4       75.53       80.92     24.39 o 
  -4   5   4      203.58      213.51     21.22 o 
  -3   5   4      138.22      176.41     14.74 o 
  -2   5   4       23.20       20.33      6.49 o 
  -1   5   4     1064.09     1065.15     34.78 o 
   0   5   4        0.13       -1.20      2.90 o 
   1   5   4      411.14      374.18     15.09 o 
   2   5   4       99.18      113.79      8.89 o 
   3   5   4       27.32       33.08     12.45 o 
   4   5   4        1.73        2.29      2.53 o 
   5   5   4      184.14      190.30     12.75 o 
   6   5   4       10.96       10.35      4.33 o 
  -8   6   4       11.36       26.89      9.54 o 
  -7   6   4        4.40        4.57      6.75 o 
  -6   6   4        3.89        7.61     14.28 o 
  -5   6   4       95.02       83.48     18.06 o 
  -4   6   4      184.04      215.66     16.50 o 
  -3   6   4       42.68       65.57      9.78 o 
  -2   6   4        0.07        0.50      3.03 o 
  -1   6   4      241.83      261.62     16.23 o 
   0   6   4       97.92      107.93     12.68 o 
   1   6   4      334.58      358.10     15.31 o 
   2   6   4      107.23      115.75      9.20 o 
   3   6   4       25.64       24.80      9.59 o 
   4   6   4       27.87       31.85     12.52 o 
   5   6   4      113.02      133.35     11.27 o 
   6   6   4        2.99        4.74      3.85 o 
  -7   7   4        0.08        1.75     10.78 o 
  -6   7   4       12.59       19.88     12.67 o 
  -5   7   4       77.59       88.76     13.08 o 
  -4   7   4      104.57      118.69     16.07 o 
  -3   7   4       30.10       56.72     10.69 o 
  -2   7   4      322.97      336.25     21.18 o 
  -1   7   4      109.19      104.58     15.54 o 
   0   7   4      129.38      125.26     13.44 o 
   1   7   4        6.91        3.39      3.39 o 
   2   7   4      242.62      263.69     16.93 o 
   3   7   4       27.34       29.39     12.24 o 
   4   7   4       62.46       74.80     23.04 o 
   5   7   4       11.84        6.55      4.72 o 
  -7   8   4       11.70        7.82     11.45 o 
  -6   8   4       33.59        3.30      8.83 o 
  -5   8   4      302.40      339.99     25.61 o 
  -4   8   4      161.66      168.05     22.33 o 
  -3   8   4       67.35       86.84     17.02 o 
  -2   8   4      311.13      360.42     29.42 o 
  -1   8   4       53.61       56.23     14.05 o 
   0   8   4      149.50      194.12     22.67 o 
   1   8   4      258.03      319.75     18.14 o 
   2   8   4      153.26      181.10     14.95 o 
   3   8   4        0.22        3.10      4.10 o 
   4   8   4       25.12       11.77      8.79 o 
   5   8   4        5.93        2.97      7.19 o 
  -6   9   4       27.05       62.05     22.37 o 
  -5   9   4       33.05        2.25      6.86 o 
  -4   9   4       53.25       30.71     30.18 o 
  -3   9   4       26.27       21.46     13.91 o 
  -2   9   4       31.56       39.32     11.74 o 
  -1   9   4        2.42        3.65      7.92 o 
   0   9   4      126.07      159.36     18.77 o 
   1   9   4        0.57        6.22      5.16 o 
   2   9   4       41.95       14.91     15.06 o 
   3   9   4        1.60        0.95      4.00 o 
   4   9   4       50.11       35.78     15.21 o 
  -5  10   4        3.17       -1.06      5.00 o 
  -4  10   4       82.39        2.56      6.33 o 
  -3  10   4       31.03       21.81     21.83 o 
  -2  10   4       33.59       35.62     32.85 o 
  -1  10   4        0.41        0.95      7.23 o 
   0  10   4        6.24       -1.36      5.60 o 
   1  10   4       45.21        0.98      3.87 o 
   2  10   4       10.10        5.10      6.00 o 
  -3  11   4       30.09       19.48     22.94 o 
  -2  11   4        6.90        3.66     11.34 o 
  -1  11   4        1.98       -0.17      3.48 o 
   0  11   4       26.05       -0.39      4.12 o 
  -3 -11   5        1.46        0.41      4.37 o 
  -2 -11   5       22.01        1.85      7.46 o 
  -1 -11   5       54.13        0.15      3.33 o 
   0 -11   5        1.74        0.03      2.52 o 
   1 -11   5       10.74        4.32      6.35 o 
   2 -11   5       55.43       43.02     47.20 o 
  -4 -10   5        3.77       -1.00      5.46 o 
  -3 -10   5        8.70       -0.13      3.19 o 
  -2 -10   5        0.11        0.19      4.14 o 
  -1 -10   5      110.66      144.82     19.10 o 
   0 -10   5        0.13        0.00      1.98 o 
   1 -10   5       26.13       28.97      9.74 o 
   2 -10   5        1.21        3.98      6.25 o 
   3 -10   5       31.00       39.72     10.21 o 
   4 -10   5        3.94        4.92      5.26 o 
  -5  -9   5      102.77       92.27     68.72 o 
  -4  -9   5        0.80        0.14      4.02 o 
  -3  -9   5       36.62       26.49     26.04 o 
  -2  -9   5        7.79       12.19     12.62 o 
  -1  -9   5      150.77      175.90     18.93 o 
   0  -9   5        2.77        0.31      2.88 o 
   1  -9   5       22.83       24.13      9.68 o 
   2  -9   5       14.59       20.15      7.21 o 
   3  -9   5       58.65       74.83     10.82 o 
   4  -9   5        0.56        1.63      3.38 o 
   5  -9   5       44.26       32.26     26.07 o 
  -6  -8   5       77.45       48.89     29.96 o 
  -5  -8   5       54.71       -0.35      5.67 o 
  -4  -8   5      204.61      210.82     24.62 o 
  -3  -8   5      168.92      171.65     17.67 o 
  -2  -8   5      309.98      291.63     25.37 o 
  -1  -8   5      390.30      444.79     29.64 o 
   0  -8   5        0.02       -0.40      3.26 o 
   1  -8   5       17.66       30.36      7.67 o 
   2  -8   5      546.53      614.21     30.77 o 
   3  -8   5      351.28      416.11     23.45 o 
   4  -8   5        0.02        1.72      2.86 o 
   5  -8   5      121.47      183.66     12.48 o 
  -7  -7   5      107.62      144.18     19.64 o 
  -6  -7   5       48.90       35.37     22.55 o 
  -5  -7   5       46.36       50.69     15.06 o 
  -4  -7   5       23.68       18.65      9.87 o 
  -3  -7   5       53.17       75.10     11.91 o 
  -2  -7   5       62.03       64.35     12.59 o 
  -1  -7   5      151.63      183.42     14.34 o 
   0  -7   5        0.57        0.41      3.52 o 
   1  -7   5      747.88      834.82     30.93 o 
   2  -7   5       89.65       78.02     10.19 o 
   3  -7   5      250.21      295.47     16.74 o 
   4  -7   5       52.18       70.54      7.22 o 
   5  -7   5      186.00      242.51     12.52 o 
   6  -7   5      155.95      179.76     31.33 o 
  -7  -6   5       27.64       16.30     10.83 o 
  -6  -6   5      109.26      111.75     12.86 o 
  -5  -6   5       35.77       45.62      8.43 o 
  -4  -6   5       10.59        2.88      7.11 o 
  -3  -6   5      408.69      415.62     26.42 o 
  -2  -6   5       17.26       11.49      5.23 o 
  -1  -6   5       68.71       51.50      7.95 o 
   0  -6   5        6.49        4.70      4.07 o 
   1  -6   5       21.89       21.19      5.95 o 
   2  -6   5        1.85        4.94      3.55 o 
   3  -6   5       29.78       25.85      6.87 o 
   4  -6   5       82.60      104.43      8.07 o 
   5  -6   5      173.46      202.94      8.06 o 
   6  -6   5       97.60        3.98     14.15 o 
  -8  -5   5       81.31       46.92     29.37 o 
  -7  -5   5       17.20       17.15      8.29 o 
  -6  -5   5      434.27      435.12     22.29 o 
  -5  -5   5       33.15       35.27      6.40 o 
  -4  -5   5      543.73      516.47     25.01 o 
  -3  -5   5      111.11      128.42     13.78 o 
  -2  -5   5       40.04       45.48      8.62 o 
  -1  -5   5        4.60        1.44      3.13 o 
   0  -5   5      628.89      676.24     22.29 o 
   1  -5   5      359.20      360.24     13.78 o 
   2  -5   5       90.96      140.01      8.76 o 
   3  -5   5       13.84       14.42      4.53 o 
   4  -5   5       80.79       83.64      5.16 o 
   5  -5   5       48.68       75.45      6.44 o 
   6  -5   5        3.99       -1.55      6.27 o 
   7  -5   5        2.69       -1.08     10.85 o 
  -8  -4   5       48.54       46.14     20.33 o 
  -7  -4   5      182.26      199.24     15.53 o 
  -6  -4   5      603.29      646.28     25.46 o 
  -5  -4   5     1364.95     1297.57     35.91 o 
  -4  -4   5       26.81       35.36      7.55 o 
  -3  -4   5      327.65      312.63     16.13 o 
  -2  -4   5        0.33       -0.37      2.26 o 
  -1  -4   5       69.88      122.20      8.12 o 
   0  -4   5      224.60      177.96      8.64 o 
   1  -4   5      139.22      129.03      7.65 o 
   2  -4   5      777.61      821.73     21.84 o 
   3  -4   5       74.87       74.30      4.09 o 
   4  -4   5       37.41       35.25      3.59 o 
   5  -4   5       28.87       39.01     13.41 o 
   6  -4   5        3.09       -1.21      5.93 o 
   7  -4   5        0.87        2.63      8.08 o 
  -8  -3   5      218.72      262.90     16.71 o 
  -7  -3   5       14.16       23.14      5.19 o 
  -6  -3   5       34.38       44.73      6.17 o 
  -5  -3   5      482.30      452.20     17.78 o 
  -4  -3   5        5.11        3.45      1.97 o 
  -3  -3   5      664.09      619.49     34.66 o 
  -2  -3   5      454.40      486.01     20.46 o 
  -1  -3   5      671.16      577.22     18.05 o 
   0  -3   5      341.31      355.00     19.00 o 
   1  -3   5       81.86       47.02      4.95 o 
   2  -3   5     1412.74     1451.86     31.53 o 
   3  -3   5        1.57        1.52      0.77 o 
   4  -3   5      282.19      300.83     27.49 o 
   5  -3   5       12.25       17.58     10.51 o 
   6  -3   5       43.45        3.91      7.88 o 
   7  -3   5        0.76        3.91      8.83 o 
  -9  -2   5       95.14       84.69     21.22 o 
  -8  -2   5      164.16      168.44     17.65 o 
  -7  -2   5        5.17        4.44      3.32 o 
  -6  -2   5       98.82       91.76      6.64 o 
  -5  -2   5      501.66      462.16     14.60 o 
  -4  -2   5      106.11      118.25      6.62 o 
  -3  -2   5      184.17      174.25     10.08 o 
  -2  -2   5     2444.74     2211.17     57.48 o 
  -1  -2   5      108.70      112.77      7.85 o 
   0  -2   5     1005.50      981.67     80.75 o 
   1  -2   5        0.59        2.10      1.15 o 
   2  -2   5     1368.80     1472.03     24.91 o 
   3  -2   5       65.35       55.38     16.51 o 
   4  -2   5        6.34        3.30      8.89 o 
   5  -2   5      139.95      129.63     20.55 o 
   6  -2   5       87.00      105.17     21.90 o 
   7  -2   5        0.21        2.29      7.61 o 
  -9  -1   5        3.54        3.23      7.34 o 
  -8  -1   5      100.99      107.46     18.60 o 
  -7  -1   5       72.37       55.85     13.27 o 
  -6  -1   5      208.11      206.54     10.57 o 
  -5  -1   5        0.11        0.46      1.26 o 
  -4  -1   5        5.33        1.55      0.83 o 
  -3  -1   5      130.16      149.10      9.50 o 
  -2  -1   5     1432.80     1402.40     39.41 o 
  -1  -1   5       11.46       14.68      2.22 o 
   0  -1   5      599.82      515.39     13.19 o 
   1  -1   5       79.99      115.86      4.95 o 
   2  -1   5     1529.49     1532.36     52.04 o 
   3  -1   5        2.83        3.71      4.45 o 
   4  -1   5      249.14      249.02     22.50 o 
   5  -1   5       59.57       79.70     16.57 o 
   6  -1   5        3.23        3.44     11.32 o 
   7  -1   5       23.11       -0.20      4.31 o 
  -9   0   5        2.40        1.01      4.99 o 
  -8   0   5      309.69      312.08     27.89 o 
  -7   0   5        3.25       -1.95      4.78 o 
  -6   0   5      101.66      107.19     14.89 o 
  -5   0   5      174.59      190.00     17.05 o 
  -4   0   5     1081.30     1175.15     49.32 o 
  -3   0   5       82.68      100.39     16.57 o 
  -2   0   5      549.09      548.86     54.78 o 
  -1   0   5     3710.47     3564.64    237.93 o 
   0   0   5     1643.79     1444.58     26.14 o 
   1   0   5       63.16       53.93      2.61 o 
   2   0   5       13.70       42.43      2.98 o 
   3   0   5      234.45      215.00     26.58 o 
   4   0   5       12.53       18.50      6.22 o 
   5   0   5       27.72       30.87      8.48 o 
   6   0   5       11.82       18.33     18.73 o 
   7   0   5        0.93        1.35      6.47 o 
  -9   1   5        6.35        0.43      4.84 o 
  -8   1   5      241.43      231.22     41.97 o 
  -7   1   5       12.63       15.46      3.94 o 
  -6   1   5        4.26        2.14      2.41 o 
  -5   1   5       80.43       62.13      8.46 o 
  -4   1   5        4.18        3.77      6.20 o 
  -3   1   5      235.71      313.16     27.56 o 
  -1   1   5     7111.06     6765.07    268.40 o 
   0   1   5     1190.95     1246.36     28.22 o 
   1   1   5     1806.17     1661.86     32.60 o 
   2   1   5     1551.57     1519.46     88.69 o 
   3   1   5       62.69       68.67      4.03 o 
   4   1   5        7.87        7.60      5.86 o 
   5   1   5       13.64       22.18      7.69 o 
   6   1   5       57.89       33.71     28.57 o 
   7   1   5      101.93      146.49     19.85 o 
  -9   2   5        3.57       -0.45      2.57 o 
  -8   2   5       67.69       48.70     19.58 o 
  -7   2   5       27.62       26.17      5.36 o 
  -6   2   5      102.39      105.28      7.72 o 
  -5   2   5        9.79       10.90      2.54 o 
  -4   2   5       40.91       37.21      2.40 o 
  -3   2   5      327.44      354.33     21.16 o 
  -2   2   5     1720.20     1729.61     40.38 o 
  -1   2   5     2740.60     2630.62    104.43 o 
   0   2   5      975.97      961.72     17.29 o 
   1   2   5      554.62      565.90     11.37 o 
   2   2   5      289.32      276.00     12.40 o 
   3   2   5      233.99      274.14     14.75 o 
   4   2   5       92.86       97.87      4.50 o 
   5   2   5      128.68      139.91      4.79 o 
   6   2   5        1.68        0.86      0.66 o 
   7   2   5      220.84      308.02     32.59 o 
  -9   3   5        3.00       -0.50      2.18 o 
  -8   3   5       20.62       12.94      7.32 o 
  -7   3   5       25.72       31.67      4.77 o 
  -6   3   5       95.93      106.43      5.99 o 
  -5   3   5      207.12      207.67      7.64 o 
  -4   3   5       70.05       54.03     11.12 o 
  -3   3   5      288.75      256.09     19.20 o 
  -2   3   5        0.39        0.61      1.48 o 
  -1   3   5        0.42        4.04      2.17 o 
   0   3   5       96.27       90.35      5.26 o 
   1   3   5       45.70       32.10      3.56 o 
   2   3   5      162.29      180.60      6.58 o 
   3   3   5      316.24      313.97      9.99 o 
   4   3   5       71.52       81.86      4.85 o 
   5   3   5      249.61      257.33      9.53 o 
   6   3   5       19.61       15.04      3.89 o 
   7   3   5      120.19      179.84     23.18 o 
  -8   4   5        1.95        1.16      2.50 o 
  -7   4   5      148.78      172.87     10.28 o 
  -6   4   5      257.73      246.15     18.73 o 
  -5   4   5      223.11      271.52     25.33 o 
  -4   4   5      112.72       98.91     15.09 o 
  -3   4   5      684.19      691.33     37.26 o 
  -2   4   5       21.26       26.23      5.63 o 
  -1   4   5        1.18        5.54      2.37 o 
   0   4   5      869.18      946.89     23.72 o 
   1   4   5      262.55      256.77     10.14 o 
   2   4   5       18.02       19.68      4.51 o 
   3   4   5      112.75      111.48      8.05 o 
   4   4   5       11.68        9.00      3.11 o 
   5   4   5      116.33      125.70      7.97 o 
   6   4   5       10.28        7.05      3.60 o 
  -8   5   5       10.10        5.78      4.20 o 
  -7   5   5      136.66      154.36     11.34 o 
  -6   5   5        4.55        8.83      8.83 o 
  -5   5   5      129.79      143.85     20.82 o 
  -4   5   5      771.36      744.36     61.65 o 
  -3   5   5       89.82       98.07     10.66 o 
  -2   5   5      130.51      133.61     14.25 o 
  -1   5   5      266.45      284.14     15.64 o 
   0   5   5       59.88       52.52      5.94 o 
   1   5   5      541.76      592.25     20.82 o 
   2   5   5      391.55      379.10     16.14 o 
   3   5   5        0.18        1.91      2.82 o 
   4   5   5       69.29       98.30      8.83 o 
   5   5   5        1.30       -0.90      5.33 o 
   6   5   5        7.73        7.24      3.97 o 
  -8   6   5       38.19       40.61     17.87 o 
  -7   6   5      125.23      142.47     16.50 o 
  -6   6   5       16.91       15.90     11.45 o 
  -5   6   5      525.26      639.32     66.23 o 
  -4   6   5      124.30      154.44     15.48 o 
  -3   6   5      924.30      918.49     63.00 o 
  -2   6   5      372.78      391.02     21.27 o 
  -1   6   5       68.91       78.63     11.82 o 
   0   6   5      204.18      221.75     12.16 o 
   1   6   5       69.66       80.75      9.09 o 
   2   6   5      201.63      194.73     15.56 o 
   3   6   5       29.29       37.91      8.25 o 
   4   6   5      152.88      201.54     14.80 o 
   5   6   5        0.18        0.82      3.25 o 
  -7   7   5        0.15       22.77     15.56 o 
  -6   7   5       57.06        3.03      8.49 o 
  -5   7   5       22.00       24.25     21.49 o 
  -4   7   5      108.99      104.11     14.40 o 
  -3   7   5      217.69      240.09     32.17 o 
  -2   7   5       34.28       33.38     14.34 o 
  -1   7   5        1.81        6.16      8.66 o 
   0   7   5        6.53        5.85      4.01 o 
   1   7   5       25.41       14.38      5.37 o 
   2   7   5      220.42      238.37     14.46 o 
   3   7   5        0.56       -0.13      2.05 o 
   4   7   5      195.66      236.58     17.76 o 
   5   7   5       39.13       43.01     15.16 o 
  -7   8   5        8.19       37.39     18.60 o 
  -6   8   5       27.14        1.55      7.41 o 
  -5   8   5       92.07      135.78     18.52 o 
  -4   8   5        4.93       10.43      7.52 o 
  -3   8   5       11.45        2.79      5.18 o 
  -2   8   5        4.82        1.25      4.05 o 
  -1   8   5       68.40       75.01     15.39 o 
   0   8   5       97.49       64.35     10.56 o 
   1   8   5       17.48       16.98      6.41 o 
   2   8   5      237.80      280.76     22.95 o 
   3   8   5        3.32        5.85      5.03 o 
   4   8   5       41.30       34.08     13.77 o 
  -6   9   5       27.53        2.22      9.03 o 
  -5   9   5       74.31        0.97      4.75 o 
  -4   9   5        5.33       -0.93      4.38 o 
  -3   9   5        1.43       -0.12      4.18 o 
  -2   9   5       67.22      107.76     69.50 o 
  -1   9   5       22.27        8.50     11.12 o 
   0   9   5       23.49        9.31     10.01 o 
   1   9   5       12.97       12.46      8.48 o 
   2   9   5      230.90      342.73     24.81 o 
   3   9   5        0.08       -2.29      4.57 o 
  -4  10   5       59.82        0.09      2.98 o 
  -3  10   5        1.22        4.18      7.09 o 
  -2  10   5       49.01       -0.86      4.81 o 
  -1  10   5        0.01        0.31      3.57 o 
   0  10   5       46.88        0.36      2.98 o 
   1  10   5        0.36        0.28      3.05 o 
   2  10   5        1.12        4.52      7.86 o 
  -2 -11   6        4.85       -0.11      3.33 o 
  -1 -11   6        1.53        0.07      4.25 o 
   0 -11   6       79.35       98.17     65.08 o 
   1 -11   6        1.13        3.78      7.44 o 
  -4 -10   6       41.53       -1.44      5.74 o 
  -3 -10   6       24.13        0.26      4.14 o 
  -2 -10   6       28.80        0.00      2.07 o 
  -1 -10   6       16.37       12.74     13.34 o 
   0 -10   6       24.73       12.94     13.31 o 
   1 -10   6       41.55       48.15     11.52 o 
   2 -10   6        2.64        3.53      5.67 o 
   3 -10   6       32.84       42.13     10.33 o 
  -5  -9   6      130.83      184.36     24.15 o 
  -4  -9   6       20.34       -1.26      4.90 o 
  -3  -9   6        3.18        0.01      2.18 o 
  -2  -9   6       11.48       18.07     11.16 o 
  -1  -9   6      171.64      207.94     20.09 o 
   0  -9   6       49.47       67.02     12.56 o 
   1  -9   6      196.46      233.86     19.08 o 
   2  -9   6       46.59       56.76     24.05 o 
   3  -9   6       57.52       90.60     13.91 o 
   4  -9   6        2.80       -0.94      3.68 o 
  -6  -8   6       58.97       16.74     17.36 o 
  -5  -8   6      129.03      171.02     21.82 o 
  -4  -8   6       19.25       15.24     15.66 o 
  -3  -8   6      119.25       94.33     28.47 o 
  -2  -8   6      224.42      181.91     17.48 o 
  -1  -8   6      122.80      135.38     14.92 o 
   0  -8   6        1.67        2.82      4.83 o 
   1  -8   6       59.02       87.90     11.29 o 
   2  -8   6      122.45      146.00     12.48 o 
   3  -8   6       49.54       70.13     10.33 o 
   4  -8   6        6.24        4.27      4.48 o 
   5  -8   6       37.95       27.91     21.36 o 
  -7  -7   6        6.77        2.38      4.19 o 
  -6  -7   6       44.32       18.80     14.12 o 
  -5  -7   6       18.89       10.86      9.95 o 
  -4  -7   6       20.95       11.59      7.62 o 
  -3  -7   6        5.69       12.85      8.45 o 
  -2  -7   6       62.54       71.89     11.25 o 
  -1  -7   6      120.98      137.48     15.58 o 
   0  -7   6       11.89        3.91      4.05 o 
   1  -7   6      301.53      341.19     26.33 o 
   2  -7   6       12.88        7.09      4.72 o 
   3  -7   6      222.69      275.57     13.54 o 
   4  -7   6        9.15        3.57      3.71 o 
   5  -7   6       49.57       40.17     11.23 o 
   6  -7   6       27.77       -4.04     10.24 o 
  -7  -6   6        4.55        3.41      4.43 o 
  -6  -6   6        0.62        0.65      1.97 o 
  -5  -6   6      354.38      412.27     27.40 o 
  -4  -6   6        0.38       -1.49      3.93 o 
  -3  -6   6      167.18      174.41     18.41 o 
  -2  -6   6       23.60       25.79      7.00 o 
  -1  -6   6       17.12       31.23      6.77 o 
   0  -6   6        3.24        6.08      4.61 o 
   1  -6   6      217.67      241.91     15.50 o 
   2  -6   6       14.95       16.96      4.33 o 
   3  -6   6      142.49      137.66     11.29 o 
   4  -6   6       45.26       42.80      4.30 o 
   5  -6   6       63.77       57.11     32.34 o 
   6  -6   6       14.95        2.29      8.15 o 
  -8  -5   6       47.98       22.22      8.51 o 
  -7  -5   6      214.25      233.05     16.64 o 
  -6  -5   6        1.03        1.01      2.81 o 
  -5  -5   6       51.85       41.59      7.05 o 
  -4  -5   6      924.47      950.13     44.49 o 
  -3  -5   6      177.89      187.70     14.69 o 
  -2  -5   6        9.58       16.00      8.67 o 
  -1  -5   6       12.31        7.68      3.88 o 
   0  -5   6       73.89       79.69     11.49 o 
   1  -5   6      285.56      269.80     13.42 o 
   2  -5   6      245.25      251.85     10.14 o 
   3  -5   6       18.44       17.36      2.79 o 
   4  -5   6      101.39      115.76      6.46 o 
   5  -5   6       54.00        3.91      7.95 o 
   6  -5   6        4.93       -3.37      8.76 o 
  -8  -4   6       44.73       27.83     12.62 o 
  -7  -4   6      148.21      160.05     14.41 o 
  -6  -4   6      271.22      278.84     14.61 o 
  -5  -4   6     1396.78     1347.27     39.70 o 
  -4  -4   6       19.29       33.16      7.81 o 
  -3  -4   6       65.27       73.34      8.91 o 
  -2  -4   6     1511.73     1436.13     44.02 o 
  -1  -4   6       13.71       21.91      5.66 o 
   0  -4   6     1293.54     1362.77     37.25 o 
   1  -4   6       91.78      113.97      7.84 o 
   2  -4   6      345.73      320.23     11.32 o 
   3  -4   6        0.74        0.33      0.83 o 
   4  -4   6       28.58       32.34     19.13 o 
   5  -4   6       26.49       12.60     17.45 o 
   6  -4   6        6.96        1.82     11.32 o 
   7  -4   6        8.29       -1.62     12.73 o 
  -8  -3   6       60.13       58.94      8.19 o 
  -7  -3   6       16.73       13.24      4.50 o 
  -6  -3   6       23.59       25.85      4.80 o 
  -5  -3   6        0.48        0.48      1.70 o 
  -4  -3   6       14.92       19.47      7.42 o 
  -3  -3   6      182.81      172.29     17.91 o 
  -2  -3   6     2706.23     2773.66     98.06 o 
  -1  -3   6       68.60       74.62      9.33 o 
   0  -3   6     2106.24     2009.02     50.63 o 
   1  -3   6      272.13      293.04      9.22 o 
   2  -3   6      648.53      591.94     17.93 o 
   3  -3   6       14.89        4.62      1.89 o 
   4  -3   6      257.62      268.35     26.88 o 
   5  -3   6        7.71       15.43     11.05 o 
   6  -3   6       27.38        0.07      5.26 o 
   7  -3   6       58.01        0.20      8.08 o 
  -9  -2   6        8.84        2.36     12.06 o 
  -8  -2   6        1.88        2.67      3.10 o 
  -7  -2   6       63.99       63.42      9.76 o 
  -6  -2   6        6.22        8.00      3.57 o 
  -5  -2   6      121.75      113.68      5.50 o 
  -4  -2   6      117.40      121.02      6.72 o 
  -3  -2   6       34.64       39.96      6.02 o 
  -2  -2   6     4022.99     3962.08    214.62 o 
  -1  -2   6       65.75       46.14      4.71 o 
   0  -2   6        8.85        0.81      1.06 o 
   1  -2   6        4.06       17.19      2.77 o 
   2  -2   6      567.89      552.87     15.36 o 
   3  -2   6      400.66      401.69     28.30 o 
   4  -2   6       49.91       68.45     14.96 o 
   5  -2   6      117.11      136.16     22.37 o 
   6  -2   6       27.80       -1.48     10.44 o 
   7  -2   6       29.39        0.00      2.96 o 
  -9  -1   6        0.18       -0.20      5.93 o 
  -8  -1   6        1.79        8.83     14.08 o 
  -7  -1   6       24.73       27.29     11.25 o 
  -6  -1   6       49.53       62.32     13.74 o 
  -5  -1   6      173.46      157.21      7.75 o 
  -4  -1   6       53.15       69.89      8.36 o 
  -3  -1   6     1089.68     1168.30     35.22 o 
  -2  -1   6      266.06      262.16     18.21 o 
  -1  -1   6       88.80       88.29      7.53 o 
   0  -1   6       94.62       81.45      4.92 o 
   1  -1   6      102.88       92.20      6.17 o 
   2  -1   6      472.38      478.60      8.40 o 
   3  -1   6       26.65       29.04     15.09 o 
   4  -1   6      249.40      322.52     28.16 o 
   5  -1   6      165.95      171.00     24.19 o 
   6  -1   6       19.79       -3.10      7.82 o 
   7  -1   6        4.02        0.61      5.73 o 
  -9   0   6        4.50       -0.07      3.23 o 
  -8   0   6      189.78      216.14     26.28 o 
  -7   0   6      171.23      162.71     32.21 o 
  -6   0   6      396.84      477.15     32.81 o 
  -5   0   6      771.66      812.95     42.58 o 
  -4   0   6      584.88      581.99     31.13 o 
  -3   0   6     1197.88     1395.81     56.39 o 
  -2   0   6      266.65      262.99      7.76 o 
  -1   0   6      103.64       83.55      5.72 o 
   0   0   6      445.39      462.43     10.46 o 
   1   0   6       44.22       62.62      3.26 o 
   2   0   6       11.46       12.60      1.35 o 
   3   0   6       42.74       47.93      7.79 o 
   4   0   6      221.63      199.09     16.17 o 
   5   0   6       83.21       80.65     18.26 o 
   6   0   6        9.16       -0.34      4.65 o 
   7   0   6       32.26       -0.13      4.31 o 
  -9   1   6       10.70        0.36      3.21 o 
  -8   1   6      105.80      145.08     16.29 o 
  -7   1   6        7.15        3.17      6.06 o 
  -6   1   6       25.24       27.29     10.24 o 
  -5   1   6      552.59      566.49     46.83 o 
  -4   1   6       16.42        5.46      8.08 o 
  -3   1   6      635.83      722.87     33.42 o 
  -2   1   6       17.21       10.60      1.91 o 
  -1   1   6      133.27       97.67      5.19 o 
   0   1   6     1091.59     1089.24     28.66 o 
   1   1   6     2407.62     2306.26     49.35 o 
   2   1   6      233.57      234.10      7.38 o 
   3   1   6       61.09       59.29      7.16 o 
   4   1   6      277.30      286.25     18.94 o 
   5   1   6      344.43      447.30     39.88 o 
   6   1   6        1.10        1.98      4.98 o 
   7   1   6      102.65      165.07     30.79 o 
  -9   2   6        7.51        0.06      2.02 o 
  -8   2   6       89.42       84.91     14.14 o 
  -7   2   6        2.44        1.10      1.13 o 
  -6   2   6       51.56       53.60      3.92 o 
  -5   2   6      386.42      347.01     22.08 o 
  -4   2   6       35.11       32.24      7.95 o 
  -3   2   6      250.51      249.24      6.69 o 
  -2   2   6        8.56       10.18      2.67 o 
  -1   2   6      272.00      236.99      8.87 o 
   0   2   6      506.46      505.75     12.58 o 
   1   2   6      247.55      220.42      8.16 o 
   2   2   6      209.98      201.42     11.91 o 
   3   2   6      146.65      134.99      5.47 o 
   4   2   6      156.76      155.85      5.40 o 
   5   2   6      486.23      478.49     45.29 o 
   6   2   6       60.66       34.64     30.62 o 
  -9   3   6       58.36       43.03     35.30 o 
  -8   3   6       36.24       17.72      6.76 o 
  -7   3   6       12.86       22.43      4.97 o 
  -6   3   6       50.81       55.26      5.21 o 
  -5   3   6        5.90        6.62      2.17 o 
  -4   3   6        1.72        2.56      4.92 o 
  -3   3   6      211.28      199.26      9.10 o 
  -2   3   6       14.81       19.32      3.04 o 
  -1   3   6      237.86      293.08     13.82 o 
   0   3   6        1.14        1.91      2.27 o 
   1   3   6      235.85      230.20      9.84 o 
   2   3   6       73.08       62.93      4.55 o 
   3   3   6      119.51      141.29      7.05 o 
   4   3   6        4.93        3.55      2.41 o 
   5   3   6      156.50      166.47      7.38 o 
   6   3   6       12.10       11.01      8.46 o 
  -8   4   6       23.84       11.27      4.40 o 
  -7   4   6      266.92      317.47     15.28 o 
  -6   4   6        0.08        1.87      4.14 o 
  -5   4   6     1489.53     1478.07     98.84 o 
  -4   4   6       99.16       85.43     15.90 o 
  -3   4   6       85.41      117.03     25.20 o 
  -2   4   6       75.32       63.92      6.56 o 
  -1   4   6      227.54      242.24      9.89 o 
   0   4   6      239.31      255.21     10.35 o 
   1   4   6       30.80       31.64      5.86 o 
   2   4   6      224.04      217.53      9.93 o 
   3   4   6        5.53        6.26      3.27 o 
   4   4   6      187.38      208.35      9.94 o 
   5   4   6        0.50        1.09      2.15 o 
   6   4   6       36.03       12.19     20.75 o 
  -8   5   6       23.71       16.19      6.38 o 
  -7   5   6      199.70      233.99     16.04 o 
  -6   5   6      246.64      284.93     31.73 o 
  -5   5   6      176.32      199.03     25.87 o 
  -4   5   6      123.55      138.52     21.02 o 
  -3   5   6      146.78      157.45     14.32 o 
  -2   5   6        0.03        0.11      1.38 o 
  -1   5   6       14.76       13.87      4.03 o 
   0   5   6       38.57       37.48      6.94 o 
   1   5   6      275.45      312.52     13.42 o 
   2   5   6      294.96      296.19     14.69 o 
   3   5   6        5.07        5.80      3.33 o 
   4   5   6      492.49      548.85     25.42 o 
   5   5   6       27.22       22.16      9.32 o 
  -8   6   6        0.17        8.23      6.99 o 
  -7   6   6       96.89      133.62     15.60 o 
  -6   6   6        3.45        6.06      9.50 o 
  -5   6   6      233.33      257.71     31.26 o 
  -4   6   6      117.67      133.67     36.92 o 
  -3   6   6      135.81      167.79     16.71 o 
  -2   6   6      141.35      117.08     13.21 o 
  -1   6   6      214.26      231.50     12.83 o 
   0   6   6      192.01      224.43     15.90 o 
   1   6   6       47.98       52.79      8.30 o 
   2   6   6      183.83      197.65     13.68 o 
   3   6   6       34.02       36.52      7.42 o 
   4   6   6      109.92      114.55     34.49 o 
   5   6   6        9.54       10.05      5.28 o 
  -7   7   6        2.04       -0.61      6.40 o 
  -6   7   6        9.11        2.09      8.15 o 
  -5   7   6       23.78        1.01      6.47 o 
  -4   7   6       45.72       19.80      8.91 o 
  -3   7   6       25.91       30.91      9.77 o 
  -2   7   6        0.92        2.71      4.76 o 
  -1   7   6      228.17      306.90     16.19 o 
   0   7   6      213.44      264.72     16.74 o 
   1   7   6        3.48        7.34      4.54 o 
   2   7   6       68.00       93.55     18.29 o 
   3   7   6        5.81        6.58      5.35 o 
   4   7   6      189.67      231.90     18.27 o 
  -6   8   6       38.33        1.15      7.41 o 
  -5   8   6       30.83        3.17      8.96 o 
  -4   8   6       38.61       43.48     32.14 o 
  -3   8   6       22.54       24.40     19.24 o 
  -2   8   6      225.33      292.30     24.20 o 
  -1   8   6        3.54        5.74      4.56 o 
   0   8   6       24.47       31.83      8.86 o 
   1   8   6       31.10       31.04      8.05 o 
   2   8   6        1.64        3.02      4.57 o 
   3   8   6       36.55       23.98      9.91 o 
  -5   9   6        0.56        4.85     11.25 o 
  -4   9   6        0.13       -0.62      5.81 o 
  -3   9   6        4.98        0.85      5.56 o 
  -2   9   6      101.32      145.96     19.67 o 
  -1   9   6       19.61        0.21      2.53 o 
   0   9   6        4.10        2.54      5.17 o 
   1   9   6       69.02       44.30     29.88 o 
   2   9   6       20.98       15.96     15.21 o 
  -4  10   6       51.78        1.33      5.63 o 
  -3  10   6       16.66        0.18      4.62 o 
  -2  10   6       93.39       94.92     71.72 o 
  -1  10   6        5.53       -0.62      3.58 o 
   0  10   6       41.02       24.98     23.74 o 
   1  10   6        8.75        2.94      5.70 o 
  -1 -11   7       37.37        0.74      6.03 o 
   0 -11   7       19.17        1.74      5.47 o 
  -4 -10   7       20.37       -0.25      3.84 o 
  -3 -10   7       12.28        0.20      3.43 o 
  -2 -10   7       20.32        0.14      3.93 o 
  -1 -10   7       12.01       -0.36      4.36 o 
   0 -10   7       34.22       34.10     29.78 o 
   1 -10   7       13.62       14.89      9.84 o 
   2 -10   7        2.32        7.75      7.89 o 
  -5  -9   7      126.93      113.81     79.44 o 
  -4  -9   7        9.38        0.40      4.81 o 
  -3  -9   7        6.12        0.17      2.91 o 
  -2  -9   7        0.01       -0.15      2.80 o 
  -1  -9   7       34.96       32.86     12.07 o 
   0  -9   7      187.96      211.28     23.33 o 
   1  -9   7       22.41       21.65      8.09 o 
   2  -9   7       23.47       26.63      9.45 o 
   3  -9   7       46.62       32.10     32.71 o 
   4  -9   7        3.99        3.35      4.03 o 
  -6  -8   7       20.55        7.03      8.12 o 
  -5  -8   7      106.28      140.27     30.05 o 
  -4  -8   7       22.52       10.58     10.51 o 
  -3  -8   7      305.70      319.40     25.22 o 
  -2  -8   7        5.97        5.06      6.59 o 
  -1  -8   7      121.67      124.65     17.22 o 
   0  -8   7        1.25        9.56      9.27 o 
   1  -8   7        7.76       15.19      6.50 o 
   2  -8   7        4.69        4.62      4.10 o 
   3  -8   7        0.73       -1.61      3.21 o 
   4  -8   7        0.07        0.04      1.72 o 
  -7  -7   7      106.49       75.97     51.41 o 
  -6  -7   7        0.13       -1.64      5.07 o 
  -5  -7   7       19.39       12.26     16.10 o 
  -4  -7   7       36.60       22.40      9.62 o 
  -3  -7   7      197.38      194.28     18.32 o 
  -2  -7   7       29.40       42.28     11.38 o 
  -1  -7   7       70.77       86.95     13.73 o 
   0  -7   7       60.04       71.52     11.74 o 
   1  -7   7       56.02       75.42      9.30 o 
   2  -7   7      191.00      202.53     12.66 o 
   3  -7   7      448.39      456.78     17.91 o 
   4  -7   7       20.64        8.58      6.44 o 
   5  -7   7       25.80       -1.41      7.48 o 
  -7  -6   7      152.92      162.74     47.36 o 
  -6  -6   7        7.01        2.74      4.18 o 
  -5  -6   7      208.41      240.77     21.79 o 
  -4  -6   7       54.08       59.98     14.39 o 
  -3  -6   7      224.55      255.20     19.31 o 
  -2  -6   7      588.33      686.52     30.11 o 
  -1  -6   7        6.85        4.13      3.91 o 
   0  -6   7       15.93       18.21      5.49 o 
   1  -6   7      375.50      437.29     21.50 o 
   2  -6   7       34.46       30.41      8.35 o 
   3  -6   7       27.56       24.51      4.83 o 
   4  -6   7      155.85      163.25      7.25 o 
   5  -6   7        4.13        3.44     13.95 o 
  -8  -5   7        0.90       -0.16      3.04 o 
  -7  -5   7       14.38        7.18      7.66 o 
  -6  -5   7        6.33        6.77      4.09 o 
  -5  -5   7       55.75       38.20     12.63 o 
  -4  -5   7      649.81      627.78     30.85 o 
  -3  -5   7       96.35      133.10     15.94 o 
  -2  -5   7      237.33      259.40     15.96 o 
  -1  -5   7       23.10       14.86      5.15 o 
   0  -5   7      162.32      156.52     10.50 o 
   1  -5   7      498.00      506.11     17.81 o 
   2  -5   7      146.85      154.11      9.78 o 
   3  -5   7      164.13      169.11      7.64 o 
   4  -5   7      259.75      288.39      7.30 o 
   5  -5   7        1.17       -2.76      7.82 o 
   6  -5   7        0.56        0.81      6.60 o 
  -8  -4   7       15.72       10.73      7.03 o 
  -7  -4   7       98.34      112.60     12.31 o 
  -6  -4   7      414.25      378.05     16.13 o 
  -5  -4   7       69.96      101.32      7.83 o 
  -4  -4   7      417.48      378.18     24.63 o 
  -3  -4   7       66.44       63.12      9.14 o 
  -2  -4   7      349.35      290.40     15.61 o 
  -1  -4   7       59.57       66.07      8.77 o 
   0  -4   7      251.72      228.35     13.11 o 
   1  -4   7        0.03        1.45      2.79 o 
   2  -4   7      370.44      400.44     13.85 o 
   3  -4   7        5.04       12.08      2.01 o 
   4  -4   7       77.54       75.19     17.85 o 
   5  -4   7        4.03        4.31      8.62 o 
   6  -4   7        0.58        1.28      6.94 o 
  -8  -3   7        7.11        3.73      4.84 o 
  -7  -3   7       10.67        9.54      4.85 o 
  -6  -3   7      114.23      124.63      7.74 o 
  -5  -3   7       27.32       20.10      5.00 o 
  -4  -3   7       99.44      101.77     11.05 o 
  -3  -3   7        6.54       10.36      5.50 o 
  -2  -3   7      540.93      540.96     24.79 o 
  -1  -3   7        4.04        7.51      3.29 o 
   0  -3   7     1532.06     1593.97     45.58 o 
   1  -3   7       64.91       63.43      4.79 o 
   2  -3   7      504.28      520.97     15.10 o 
   3  -3   7        7.27       16.17      8.83 o 
   4  -3   7      149.99      161.97     23.92 o 
   5  -3   7       68.35        4.92      8.69 o 
   6  -3   7       16.61        4.24      9.57 o 
  -8  -2   7       38.19       -1.89     10.24 o 
  -7  -2   7        9.22       13.26      4.82 o 
  -6  -2   7       58.90       61.53      6.19 o 
  -5  -2   7       21.87       25.24      2.42 o 
  -4  -2   7        4.40        1.10      1.04 o 
  -3  -2   7        5.00        1.36      2.70 o 
  -2  -2   7     1587.66     1581.72    147.48 o 
  -1  -2   7        1.44        0.20      1.22 o 
   0  -2   7      111.23      122.60      5.63 o 
   1  -2   7      108.10      106.41      6.08 o 
   2  -2   7      361.38      382.91     12.84 o 
   3  -2   7      130.19      183.53     32.00 o 
   4  -2   7      235.54      305.07     30.59 o 
   5  -2   7      183.78      214.19     29.85 o 
   6  -2   7       69.78      136.77     28.10 o 
  -9  -1   7        5.99       -0.07      3.44 o 
  -8  -1   7        0.34       -0.27      3.91 o 
  -7  -1   7       23.46       42.31     21.63 o 
  -6  -1   7        0.15       -2.49      5.59 o 
  -5  -1   7        2.19        2.22      7.95 o 
  -4  -1   7        6.97       15.63      7.55 o 
  -3  -1   7      192.80      229.11     25.97 o 
  -2  -1   7      442.46      448.66     49.52 o 
  -1  -1   7        5.80        5.81      3.44 o 
   0  -1   7      234.83      259.13      9.87 o 
   1  -1   7        8.85       10.61      3.41 o 
   2  -1   7      573.77      647.00     25.17 o 
   3  -1   7       85.97       91.97     15.50 o 
   4  -1   7       85.66       81.19     27.35 o 
   5  -1   7      490.74      591.49     48.44 o 
   6  -1   7      192.43      214.19     32.88 o 
  -9   0   7        1.99        0.00      2.76 o 
  -8   0   7       45.11       55.85     17.32 o 
  -7   0   7        2.34        6.94      8.15 o 
  -6   0   7      268.21      295.04     40.29 o 
  -5   0   7      271.46      293.22     24.93 o 
  -4   0   7        2.13        2.83      4.65 o 
  -3   0   7      169.84      204.62     17.38 o 
  -2   0   7      227.65      216.74     12.13 o 
  -1   0   7      162.49      160.06      6.99 o 
   0   0   7        0.58       -0.54      1.08 o 
   1   0   7      176.14      143.51      4.90 o 
   2   0   7       57.13       60.00      3.64 o 
   3   0   7      474.52      513.61     64.28 o 
   4   0   7        0.51        6.00      7.48 o 
   5   0   7       61.10       89.88     20.89 o 
   6   0   7       41.50       -1.01      6.54 o 
  -9   1   7       37.05       -0.26      3.31 o 
  -8   1   7       69.68       77.14     13.97 o 
  -7   1   7        2.01        8.15      8.56 o 
  -6   1   7       99.52      128.62     19.34 o 
  -5   1   7      495.08      515.01     48.51 o 
  -4   1   7       87.79      112.72     15.02 o 
  -3   1   7       12.07       10.78      5.66 o 
  -2   1   7      206.91      229.03     20.65 o 
  -1   1   7      736.31      715.36     14.45 o 
   0   1   7      171.04      162.18     10.37 o 
   1   1   7      606.54      632.96     28.18 o 
   2   1   7      160.23      176.44      6.17 o 
   3   1   7      550.22      522.77     10.06 o 
   4   1   7       21.87       34.28     11.05 o 
   5   1   7        2.06        1.98      5.84 o 
   6   1   7        9.90       -2.29      7.68 o 
  -8   2   7       42.93       52.56     12.48 o 
  -7   2   7       83.08       86.66     13.43 o 
  -6   2   7       16.58       14.25      8.03 o 
  -5   2   7      239.50      245.99     20.05 o 
  -4   2   7      270.72      238.35     15.54 o 
  -3   2   7      310.81      328.65      7.54 o 
  -2   2   7       26.39       29.73      4.35 o 
  -1   2   7      259.46      260.47     10.31 o 
   0   2   7       40.92       41.83      5.36 o 
   1   2   7        9.28       13.48      3.76 o 
   2   2   7      225.97      229.32     11.41 o 
   3   2   7       38.37       28.49      5.08 o 
   4   2   7      130.80      138.08     11.19 o 
   5   2   7        4.45       10.09      7.43 o 
   6   2   7        1.14       -1.04      5.87 o 
  -8   3   7        0.07        1.40      4.56 o 
  -7   3   7      172.00      209.71     19.87 o 
  -6   3   7       33.07       29.15      8.65 o 
  -5   3   7        1.85       -1.19      3.45 o 
  -4   3   7      130.94      111.20      5.09 o 
  -3   3   7      104.68       89.19      4.77 o 
  -2   3   7      184.38      204.43     11.28 o 
  -1   3   7       18.22       23.41      4.21 o 
   0   3   7        8.55        6.59      3.25 o 
   1   3   7        5.50        4.17      2.34 o 
   2   3   7      979.11      907.25     20.69 o 
   3   3   7      358.01      407.02     18.99 o 
   4   3   7       74.77       71.60      5.44 o 
   5   3   7       98.69      108.30     11.48 o 
   6   3   7        0.12       -0.27      3.69 o 
  -8   4   7        0.59        4.03      6.24 o 
  -7   4   7      132.71      156.81      9.01 o 
  -6   4   7      101.79       97.24      6.34 o 
  -5   4   7      689.12      800.01     52.01 o 
  -4   4   7      661.95      642.68     24.05 o 
  -3   4   7      762.60      788.42     27.57 o 
  -2   4   7       70.40       75.65      8.96 o 
  -1   4   7       32.11       33.80      6.29 o 
   0   4   7       34.71       47.41      6.17 o 
   1   4   7      121.58      131.85      8.27 o 
   2   4   7      137.31      134.68     11.42 o 
   3   4   7      247.72      288.39     14.42 o 
   4   4   7       36.91       41.92      6.42 o 
   5   4   7       72.10       75.44     21.32 o 
  -8   5   7        7.23        1.96      6.54 o 
  -7   5   7      222.35      235.29     11.16 o 
  -6   5   7      157.45      165.07     42.31 o 
  -5   5   7       35.33       40.63     15.50 o 
  -4   5   7       48.89       63.74     17.05 o 
  -3   5   7      674.13      717.62     28.13 o 
  -2   5   7      185.73      231.24     11.64 o 
  -1   5   7        6.30        4.21      2.87 o 
   0   5   7      218.82      252.58     13.83 o 
   1   5   7      380.69      432.64     18.22 o 
   2   5   7       60.70       69.22      9.52 o 
   3   5   7       13.08       15.71      5.23 o 
   4   5   7       28.44       41.25     13.32 o 
   5   5   7        1.79        3.05      3.65 o 
  -7   6   7      217.66      256.11     29.21 o 
  -6   6   7       88.60      110.02     24.93 o 
  -5   6   7       64.20       90.15     22.37 o 
  -4   6   7      169.33      248.75     31.46 o 
  -3   6   7      152.55      196.14     19.44 o 
  -2   6   7      321.87      362.79     21.19 o 
  -1   6   7        0.36        1.33      2.80 o 
   0   6   7        0.43        3.83      3.85 o 
   1   6   7       71.33       71.18     11.07 o 
   2   6   7       33.43       49.00      8.31 o 
   3   6   7        2.70        2.45      3.62 o 
   4   6   7        5.82        6.89      4.55 o 
  -7   7   7        2.40       -0.74     11.05 o 
  -6   7   7       40.26        5.39     11.25 o 
  -5   7   7        3.17       -0.74      6.47 o 
  -4   7   7        9.28        0.88     10.11 o 
  -3   7   7       57.83       68.49     13.51 o 
  -2   7   7       54.63       53.23      8.24 o 
  -1   7   7        2.76        0.48      3.15 o 
   0   7   7        2.10        2.29      3.66 o 
   1   7   7       35.36       49.28      8.51 o 
   2   7   7        0.35        2.65      4.32 o 
   3   7   7        0.28        0.12      1.77 o 
   4   7   7       17.83       23.55      9.92 o 
  -6   8   7       83.47        4.24     11.18 o 
  -5   8   7        0.65        1.48      7.68 o 
  -4   8   7       26.72        2.50      6.46 o 
  -3   8   7        1.48        3.89      7.66 o 
  -2   8   7       68.02       67.95     22.62 o 
  -1   8   7        3.01        0.72      3.01 o 
   0   8   7       10.72       16.64      6.66 o 
   1   8   7        0.23        0.79      3.19 o 
   2   8   7        8.65        9.21      7.79 o 
   3   8   7        2.22        4.19      6.11 o 
  -5   9   7        3.72        4.31     11.52 o 
  -4   9   7       49.73       -1.23      7.25 o 
  -3   9   7        1.33        0.07      2.98 o 
  -2   9   7       46.07       23.19     16.95 o 
  -1   9   7        0.63        1.17      3.96 o 
   0   9   7       50.53       24.24     22.15 o 
   1   9   7       18.92       13.64     10.47 o 
  -2  10   7       46.84       34.70     25.07 o 
  -1  10   7        1.81        0.44      4.11 o 
  -3 -10   8       16.75       -0.61      4.58 o 
  -2 -10   8        0.02       -0.21      3.49 o 
  -1 -10   8        0.10       -0.90      5.18 o 
   0 -10   8       52.98       63.59     49.92 o 
   1 -10   8        6.17        1.92      4.45 o 
  -4  -9   8        4.35        1.00      5.02 o 
  -3  -9   8        8.32        1.48      5.05 o 
  -2  -9   8       19.91        7.30      7.51 o 
  -1  -9   8        2.31        5.67      6.36 o 
   0  -9   8       17.23       32.93     10.08 o 
   1  -9   8       30.92       44.31     11.97 o 
   2  -9   8       16.47       12.82      6.35 o 
   3  -9   8       83.64      103.60     11.91 o 
  -5  -8   8      134.40      164.78     23.54 o 
  -4  -8   8       20.35        9.60     13.58 o 
  -3  -8   8       66.80       41.55     35.81 o 
  -2  -8   8       71.09       57.23     22.03 o 
  -1  -8   8      214.36      225.97     18.89 o 
   0  -8   8       14.17       16.52      7.18 o 
   1  -8   8      141.73      161.56     22.90 o 
   2  -8   8       47.21       36.24     15.29 o 
   3  -8   8        2.16        5.12      5.56 o 
   4  -8   8        4.24        2.60      3.55 o 
  -6  -7   8        0.04        0.12      2.67 o 
  -5  -7   8       23.22       26.11     25.64 o 
  -4  -7   8        0.27        0.11      2.67 o 
  -3  -7   8      131.64      147.70     20.09 o 
  -2  -7   8        0.90        4.55      5.19 o 
  -1  -7   8       94.94      147.08     14.74 o 
   0  -7   8      119.62      128.77     12.48 o 
   1  -7   8      306.73      386.70     19.87 o 
   2  -7   8      366.40      432.64     22.46 o 
   3  -7   8      196.99      242.21     15.05 o 
   4  -7   8        5.89        2.50      2.79 o 
  -7  -6   8       13.94       10.39     11.88 o 
  -6  -6   8       21.95       13.21     13.01 o 
  -5  -6   8       14.51       16.52      9.18 o 
  -4  -6   8       13.18       13.57      7.95 o 
  -3  -6   8      318.96      362.57     27.74 o 
  -2  -6   8      278.55      285.86     19.63 o 
  -1  -6   8      107.60      142.55     15.29 o 
   0  -6   8      125.07      143.60     12.10 o 
   1  -6   8      352.20      441.81     19.56 o 
   2  -6   8        6.19        6.80      4.14 o 
   3  -6   8       26.04       45.43     15.02 o 
   4  -6   8       29.08       19.66      6.48 o 
   5  -6   8        0.95        0.40      5.59 o 
  -7  -5   8        1.42       -0.57      2.08 o 
  -6  -5   8        0.67       -1.88      3.76 o 
  -5  -5   8        6.61        1.59      4.47 o 
  -4  -5   8        4.07        4.76      6.48 o 
  -3  -5   8       18.65       27.71      8.11 o 
  -2  -5   8       54.86       60.50     11.50 o 
  -1  -5   8        8.53       15.61      8.71 o 
   0  -5   8      299.05      312.28     16.88 o 
   1  -5   8      220.48      263.84     18.79 o 
   2  -5   8       23.75       28.24      4.13 o 
   3  -5   8        2.17       -0.18      1.47 o 
   4  -5   8      189.64      213.71     29.98 o 
   5  -5   8       11.08        0.07      3.91 o 
  -8  -4   8        5.41        5.21      3.88 o 
  -7  -4   8       65.52       44.94     17.05 o 
  -6  -4   8      110.52      101.10      8.58 o 
  -5  -4   8       21.26       10.74      8.38 o 
  -4  -4   8      596.41      617.49     43.29 o 
  -3  -4   8      133.89      140.74     13.40 o 
  -2  -4   8       88.17       96.90     10.18 o 
  -1  -4   8        3.50        3.55      3.17 o 
   0  -4   8      138.90      147.31      9.64 o 
   1  -4   8        0.65       -0.99      1.98 o 
   2  -4   8      104.61      121.33      6.66 o 
   3  -4   8       44.66       41.26      4.51 o 
   4  -4   8      184.78      204.89     28.77 o 
   5  -4   8        1.48       -0.07      6.06 o 
   6  -4   8       26.40       -0.67     10.71 o 
  -8  -3   8       16.55        0.67      6.00 o 
  -7  -3   8       27.66       25.90      4.31 o 
  -6  -3   8      162.39      171.85      9.44 o 
  -5  -3   8      238.60      249.29      9.53 o 
  -4  -3   8       52.54       33.78      7.79 o 
  -3  -3   8        2.94        0.54      2.35 o 
  -2  -3   8      661.03      649.39     55.55 o 
  -1  -3   8       21.29       19.15      4.76 o 
   0  -3   8     1298.09     1345.09     31.14 o 
   1  -3   8      172.80      187.60      8.54 o 
   2  -3   8      203.46      203.75     11.46 o 
   3  -3   8       45.96       56.73     15.09 o 
   4  -3   8      200.77      231.57     29.44 o 
   5  -3   8       82.91        0.20      7.34 o 
   6  -3   8       80.12        7.34     12.46 o 
  -8  -2   8        0.18       -0.13      3.77 o 
  -7  -2   8       29.33       33.55     14.15 o 
  -6  -2   8       81.31       76.76     27.03 o 
  -5  -2   8       82.59       75.31      6.32 o 
  -4  -2   8      236.26      314.24     22.58 o 
  -3  -2   8       23.63       23.79      7.72 o 
  -2  -2   8      503.24      469.35     29.56 o 
  -1  -2   8       49.96       58.07      4.76 o 
   0  -2   8      347.33      366.13     13.31 o 
   1  -2   8      516.09      514.28     22.53 o 
   2  -2   8       11.65       10.79      1.98 o 
   3  -2   8        9.87       13.07      8.96 o 
   4  -2   8      198.96      244.44     29.24 o 
   5  -2   8       32.83        0.00      5.05 o 
   6  -2   8       53.90        2.90      9.43 o 
  -8  -1   8        0.76       -1.08      5.73 o 
  -7  -1   8        0.82        2.83     11.39 o 
  -6  -1   8        2.94        3.57      6.74 o 
  -5  -1   8       22.38       34.90     11.99 o 
  -4  -1   8       16.65       31.06     10.11 o 
  -3  -1   8      109.10      103.92     11.96 o 
  -2  -1   8       47.85       50.92     10.85 o 
  -1  -1   8       95.26       92.41     13.00 o 
   0  -1   8        7.32        5.90      2.63 o 
   1  -1   8      305.19      287.66     10.84 o 
   2  -1   8       78.31       66.01      4.45 o 
   3  -1   8        1.90        5.79      7.01 o 
   4  -1   8       14.14       31.60     13.74 o 
   5  -1   8      161.05      245.51     50.80 o 
   6  -1   8       88.18        2.96      9.57 o 
  -8   0   8       10.82       -0.13      3.84 o 
  -7   0   8       50.04       60.91     17.38 o 
  -6   0   8      670.91      797.65     69.53 o 
  -5   0   8      430.36      537.52     37.39 o 
  -4   0   8      172.20      223.68     32.81 o 
  -3   0   8      718.05      829.59     41.84 o 
  -2   0   8        7.50        9.07      2.21 o 
  -1   0   8      203.46      201.06     13.11 o 
   0   0   8       95.09       95.68      5.38 o 
   1   0   8       60.63       64.46      4.92 o 
   2   0   8       95.64      112.00     12.34 o 
   3   0   8       19.31        6.33      7.61 o 
   4   0   8       42.96       42.92     15.09 o 
   5   0   8       84.68       94.26     22.77 o 
   6   0   8       13.10       17.92     14.82 o 
  -8   1   8      121.64      147.15     18.84 o 
  -7   1   8       10.82       23.45     12.80 o 
  -6   1   8      188.36      188.52     24.86 o 
  -5   1   8      182.71      201.18     23.38 o 
  -4   1   8      954.41     1070.39     57.07 o 
  -3   1   8        0.33       -1.68      3.35 o 
  -2   1   8        9.28        3.90      2.57 o 
  -1   1   8        0.43        0.96      1.35 o 
   0   1   8        7.57        8.79      2.70 o 
   1   1   8      182.61      200.74      8.59 o 
   2   1   8      635.52      609.85     13.28 o 
   3   1   8      431.64      447.76     25.58 o 
   4   1   8       27.70       26.85     11.06 o 
   5   1   8       83.52       65.99     50.30 o 
   6   1   8        6.00        8.02     11.72 o 
  -8   2   8      228.27      258.05     25.05 o 
  -7   2   8      149.56      164.81     18.96 o 
  -6   2   8      406.32      425.15     26.99 o 
  -5   2   8      531.16      528.33     31.54 o 
  -4   2   8      397.14      355.38     20.48 o 
  -3   2   8      130.25      118.52      5.24 o 
  -2   2   8        4.21       10.04      2.54 o 
  -1   2   8      518.36      585.60     37.83 o 
   0   2   8        0.46        3.08      2.73 o 
   1   2   8      829.71      876.74     31.55 o 
   2   2   8        5.70        2.25      2.95 o 
   3   2   8      194.84      235.22     19.97 o 
   4   2   8       47.06       44.49      4.30 o 
   5   2   8       48.19       42.87     32.68 o 
  -8   3   8       15.74       12.44     10.44 o 
  -7   3   8        0.10        6.08      6.64 o 
  -6   3   8      269.93      282.66     22.39 o 
  -5   3   8       81.35      102.35     14.32 o 
  -4   3   8       73.83       25.02     23.51 o 
  -3   3   8      201.94      207.65     10.33 o 
  -2   3   8        1.04        5.95      2.50 o 
  -1   3   8      195.47      242.80     14.77 o 
   0   3   8        3.09        6.14      3.98 o 
   1   3   8      108.38      119.77      9.98 o 
   2   3   8        6.16       10.02      4.43 o 
   3   3   8      477.15      533.35     33.95 o 
   4   3   8        5.37        8.48      2.97 o 
   5   3   8       12.68       13.77     11.35 o 
  -8   4   8       87.19       84.01     63.40 o 
  -7   4   8       55.26       49.50     40.42 o 
  -6   4   8       86.59      116.25     16.82 o 
  -5   4   8      141.18      163.11      7.00 o 
  -4   4   8      132.81      137.64      9.40 o 
  -3   4   8       50.09       70.71      5.90 o 
  -2   4   8       16.81       21.23      5.90 o 
  -1   4   8       25.86       28.75      6.39 o 
   0   4   8        0.19        1.16      2.90 o 
   1   4   8        9.85       11.44      3.86 o 
   2   4   8       61.85       51.78      6.96 o 
   3   4   8       34.61       30.06     12.32 o 
   4   4   8        1.30        0.52      1.58 o 
   5   4   8        3.27        0.07      3.64 o 
  -7   5   8      153.46      204.11     24.18 o 
  -6   5   8       32.93       31.43      6.22 o 
  -5   5   8       16.79       13.44      5.02 o 
  -4   5   8       64.78       65.71      9.49 o 
  -3   5   8       10.06        6.41      3.55 o 
  -2   5   8        8.56        6.32      4.22 o 
  -1   5   8       24.99       30.10      5.63 o 
   0   5   8      148.17      192.53     13.27 o 
   1   5   8      126.98      159.84     10.83 o 
   2   5   8       18.59        9.77      4.25 o 
   3   5   8       18.53       16.54      6.47 o 
   4   5   8       55.08       55.82     16.40 o 
  -7   6   8      113.82      164.13     28.24 o 
  -6   6   8       32.17       27.15     26.88 o 
  -5   6   8        0.54       -1.85      3.71 o 
  -4   6   8      150.54      183.59     17.15 o 
  -3   6   8       58.81       63.82      8.99 o 
  -2   6   8       50.71       55.12      7.68 o 
  -1   6   8      145.42      175.32     13.61 o 
   0   6   8      102.53      120.25     10.52 o 
   1   6   8        8.41       19.48      7.65 o 
   2   6   8        3.28        0.56      2.56 o 
   3   6   8       17.96        9.26      8.09 o 
   4   6   8       56.97       49.37     16.82 o 
  -6   7   8       59.15        3.37     16.91 o 
  -5   7   8        0.08       -3.23      9.77 o 
  -4   7   8        2.51       -0.27      2.27 o 
  -3   7   8       77.38       48.97     35.44 o 
  -2   7   8      156.55      206.14     17.10 o 
  -1   7   8       53.27       57.57      8.98 o 
   0   7   8      287.69      320.80     20.37 o 
   1   7   8        4.35        5.00      5.06 o 
   2   7   8       19.69       15.68      7.12 o 
   3   7   8        0.20        0.67      2.81 o 
  -5   8   8        1.54        0.07      4.58 o 
  -4   8   8       30.26        0.30      1.85 o 
  -3   8   8        3.20        4.08      4.64 o 
  -2   8   8      157.79      184.99     55.78 o 
  -1   8   8        6.12        6.53      5.18 o 
   0   8   8       35.36       29.05     12.03 o 
   1   8   8        0.50       -2.34      4.68 o 
   2   8   8       13.12        6.46      6.57 o 
  -4   9   8       17.38        0.04      2.11 o 
  -3   9   8        7.38        3.47      5.10 o 
  -2   9   8       20.00        8.28      6.53 o 
  -1   9   8        3.79        1.08      4.27 o 
   0   9   8       11.45       16.97      9.10 o 
  -1 -10   9       36.17       46.10     42.92 o 
   0 -10   9        4.44        5.00      6.48 o 
  -4  -9   9        0.41        0.74      4.93 o 
  -3  -9   9       46.59        1.27      8.36 o 
  -2  -9   9        4.15        0.10      2.67 o 
  -1  -9   9       81.65      126.30     17.97 o 
   0  -9   9        4.51       10.39      8.86 o 
   1  -9   9       46.95       45.89     13.22 o 
   2  -9   9       10.80        8.14      7.46 o 
  -5  -8   9      128.63      176.88     25.41 o 
  -4  -8   9        1.80        4.37      6.88 o 
  -3  -8   9       70.55       44.12     47.77 o 
  -2  -8   9      155.08      129.88     83.38 o 
  -1  -8   9      306.16      342.72     24.16 o 
   0  -8   9        4.16        8.80      6.31 o 
   1  -8   9       10.67       18.96      8.61 o 
   2  -8   9       28.17       12.57     16.94 o 
   3  -8   9       35.86       28.08     21.80 o 
  -6  -7   9       14.68        4.33      4.56 o 
  -5  -7   9       19.83       28.23     14.50 o 
  -4  -7   9       41.70       56.69     14.14 o 
  -3  -7   9      286.15      323.28     25.55 o 
  -2  -7   9        9.44       12.55      7.31 o 
  -1  -7   9       72.86       99.26     13.36 o 
   0  -7   9       92.13      109.53     14.78 o 
   1  -7   9       11.07       23.17      8.18 o 
   2  -7   9       39.61       23.73     25.00 o 
   3  -7   9       91.35       92.04     26.35 o 
   4  -7   9      145.46      172.55     33.01 o 
  -6  -6   9       14.35        1.87      3.43 o 
  -5  -6   9        0.18        3.76      6.64 o 
  -4  -6   9       15.37       22.39     11.21 o 
  -3  -6   9      143.03      156.30     16.96 o 
  -2  -6   9      100.75      116.71     13.96 o 
  -1  -6   9       49.16       47.49     18.63 o 
   0  -6   9      104.02      134.24     14.60 o 
   1  -6   9       24.44       24.17      6.96 o 
   2  -6   9        8.75        9.16      4.28 o 
   3  -6   9      203.66      231.47     13.76 o 
   4  -6   9       44.48        1.01     10.51 o 
  -7  -5   9       68.33       58.12     20.28 o 
  -6  -5   9        9.83        4.31      4.59 o 
  -5  -5   9        8.60        9.96      9.41 o 
  -4  -5   9        1.02       -1.22      4.09 o 
  -3  -5   9        0.27        1.20      3.56 o 
  -2  -5   9       89.97      110.74     12.58 o 
  -1  -5   9       13.40       18.38      7.22 o 
   0  -5   9       62.93       88.42     11.20 o 
   1  -5   9       10.87       13.85      4.36 o 
   2  -5   9       16.53       15.19      3.68 o 
   3  -5   9       27.85       23.82      6.19 o 
   4  -5   9      350.23      443.60     43.73 o 
   5  -5   9        0.77        0.47      6.00 o 
  -7  -4   9      110.56       91.94     28.15 o 
  -6  -4   9      247.97      271.42     13.14 o 
  -5  -4   9      132.29      124.17     16.03 o 
  -4  -4   9      848.99      872.48     39.35 o 
  -3  -4   9      149.83      186.22     18.91 o 
  -2  -4   9       39.14       47.54      8.49 o 
  -1  -4   9       46.33       57.10      9.64 o 
   0  -4   9       14.50       22.56      5.19 o 
   1  -4   9       21.47       25.05      4.90 o 
   2  -4   9        2.02        4.95      2.64 o 
   3  -4   9       19.68       14.26      5.42 o 
   4  -4   9      150.12      179.15     29.91 o 
   5  -4   9        0.06        0.13      4.45 o 
  -8  -3   9       56.30        2.22      8.62 o 
  -7  -3   9       17.98        0.83      4.75 o 
  -6  -3   9      297.87      283.96     17.49 o 
  -5  -3   9       24.68       27.64      3.34 o 
  -4  -3   9       20.78       17.68      6.88 o 
  -3  -3   9       24.44       20.16      6.40 o 
  -2  -3   9       93.68       80.88      9.14 o 
  -1  -3   9        0.26        2.61      2.44 o 
   0  -3   9        1.08        3.51      2.32 o 
   1  -3   9      216.76      232.99     11.87 o 
   2  -3   9       87.74      107.36      7.21 o 
   3  -3   9        1.32        3.57     11.12 o 
   4  -3   9       37.52        0.07      3.17 o 
   5  -3   9        8.07       -0.20      4.78 o 
  -8  -2   9       61.72        1.15      6.80 o 
  -7  -2   9       31.96        0.81      8.89 o 
  -6  -2   9      308.17      376.02     34.77 o 
  -5  -2   9       13.54        8.62      8.22 o 
  -4  -2   9       81.57       69.69     21.61 o 
  -3  -2   9        7.25        2.64      2.38 o 
  -2  -2   9      134.68      129.86     17.82 o 
  -1  -2   9       11.29        5.28      2.82 o 
   0  -2   9        0.16        0.36      1.59 o 
   1  -2   9       26.02       23.07      5.97 o 
   2  -2   9       78.23       91.54      5.05 o 
   3  -2   9       37.90       80.18     27.49 o 
   4  -2   9       26.23        0.13      3.77 o 
   5  -2   9       16.12        0.54      5.79 o 
  -8  -1   9       36.07        1.89      7.34 o 
  -7  -1   9        0.37        0.27      4.31 o 
  -6  -1   9      179.36      203.54     27.42 o 
  -5  -1   9        4.57        2.83      6.13 o 
  -4  -1   9      353.66      371.10     29.38 o 
  -3  -1   9        0.99        1.98      1.17 o 
  -2  -1   9      138.69      168.53     17.18 o 
  -1  -1   9      101.69       91.20      8.81 o 
   0  -1   9       26.92       36.24     10.65 o 
   1  -1   9       60.13       72.43      5.44 o 
   2  -1   9      242.67      265.22      8.41 o 
   3  -1   9      182.65      280.28     28.77 o 
   4  -1   9       20.39       -0.61      5.19 o 
   5  -1   9      125.34      146.00     28.30 o 
  -8   0   9       88.74      150.85     28.30 o 
  -7   0   9      160.21      208.05     29.64 o 
  -6   0   9      457.31      552.54     43.93 o 
  -5   0   9       84.65      118.71     19.88 o 
  -4   0   9      411.83      454.04     32.95 o 
  -3   0   9      213.72      222.81     20.75 o 
  -2   0   9       67.82       68.64      5.42 o 
  -1   0   9       99.44      104.89      6.40 o 
   0   0   9        1.52       -0.05      1.29 o 
   1   0   9      491.61      511.55     15.70 o 
   2   0   9       44.33       44.01      4.56 o 
   3   0   9      228.34      280.01     28.57 o 
   4   0   9       54.75       50.33     27.62 o 
   5   0   9       35.83       42.24     18.46 o 
  -8   1   9      296.74      339.62     29.27 o 
  -7   1   9      124.32      173.27     19.79 o 
  -6   1   9       70.89       84.42     30.79 o 
  -5   1   9      120.99      124.71     20.75 o 
  -4   1   9      156.07      144.67     13.98 o 
  -3   1   9      150.17      209.40     14.98 o 
  -2   1   9        3.99        5.63      2.31 o 
  -1   1   9      207.32      228.72     16.24 o 
   0   1   9      120.40      102.43      6.18 o 
   1   1   9      709.08      761.82     36.53 o 
   2   1   9        6.87        7.50      2.48 o 
   3   1   9      277.37      290.33     16.28 o 
   4   1   9       26.55       31.77     10.47 o 
   5   1   9        5.56        2.90      8.15 o 
  -8   2   9       44.96       28.16     26.14 o 
  -7   2   9       85.37       58.38     45.61 o 
  -6   2   9       15.34        5.87      6.16 o 
  -5   2   9       17.52       18.67      7.88 o 
  -4   2   9       71.72       70.57     10.61 o 
  -3   2   9       86.46       95.96     18.13 o 
  -2   2   9      115.71      118.70      8.24 o 
  -1   2   9      640.00      593.45     80.67 o 
   0   2   9      307.70      297.24     13.41 o 
   1   2   9      159.73      207.95     11.46 o 
   2   2   9      154.77      140.85      8.46 o 
   3   2   9       11.23       13.66      2.82 o 
   4   2   9        0.16        1.68      5.49 o 
   5   2   9        5.27        1.77      5.44 o 
  -8   3   9       13.58       12.47     13.41 o 
  -7   3   9        8.19        6.84      7.42 o 
  -6   3   9      143.74      139.97     21.52 o 
  -5   3   9      104.02       90.89     14.07 o 
  -4   3   9      311.27      302.51     25.98 o 
  -3   3   9      235.76      247.01     12.23 o 
  -2   3   9        0.02        1.64      2.06 o 
  -1   3   9      282.92      314.28     15.08 o 
   0   3   9       78.23       68.18      9.72 o 
   1   3   9       10.01       11.02      3.85 o 
   2   3   9        1.16        1.35      3.22 o 
   3   3   9        9.67       16.99      4.42 o 
   4   3   9       40.01       20.57      7.13 o 
  -7   4   9       82.51       65.47     53.73 o 
  -6   4   9       35.14       24.11     21.66 o 
  -5   4   9        3.15        9.33      8.56 o 
  -4   4   9       47.30       50.10      5.91 o 
  -3   4   9      456.40      483.23     34.53 o 
  -2   4   9      102.37      104.24      8.83 o 
  -1   4   9       42.63       60.83      8.91 o 
   0   4   9        4.57        0.81      2.46 o 
   1   4   9       48.96       47.23      8.32 o 
   2   4   9       22.19       20.70      6.61 o 
   3   4   9      100.46      109.55     11.47 o 
   4   4   9        9.01       -1.07      3.77 o 
  -7   5   9       53.73       29.41     29.85 o 
  -6   5   9        4.31        5.30      7.38 o 
  -5   5   9      129.18      131.95     26.65 o 
  -4   5   9       15.47       11.53      3.59 o 
  -3   5   9       50.56       39.76      6.25 o 
  -2   5   9      346.71      336.44     39.48 o 
  -1   5   9        4.55        6.16      4.41 o 
   0   5   9      205.71      226.18     31.50 o 
   1   5   9       34.76       44.21      9.04 o 
   2   5   9       34.04       34.09      6.67 o 
   3   5   9        4.27        0.06      2.84 o 
  -6   6   9       31.24       35.84     32.27 o 
  -5   6   9       20.01       21.85     10.01 o 
  -4   6   9      498.31      608.21     47.60 o 
  -3   6   9       27.50       17.10     22.33 o 
  -2   6   9      156.39      212.95     20.16 o 
  -1   6   9       54.62       51.20     10.54 o 
   0   6   9      218.05      240.59     15.20 o 
   1   6   9       21.04       20.23      7.04 o 
   2   6   9       16.87       17.62      8.27 o 
   3   6   9        5.80        3.04      4.12 o 
  -6   7   9       11.22        0.67     11.99 o 
  -5   7   9        0.07       -0.29      2.07 o 
  -4   7   9       43.98        0.13      2.75 o 
  -3   7   9        7.31        0.56      2.51 o 
  -2   7   9       24.35       19.65     14.12 o 
  -1   7   9       30.83       18.30      8.52 o 
   0   7   9       69.95       77.04     12.11 o 
   1   7   9        9.52        7.79      5.84 o 
   2   7   9        8.97       13.34      7.99 o 
  -4   8   9       29.37        0.85      3.22 o 
  -3   8   9        9.16        2.13      4.22 o 
  -2   8   9       25.58        9.50      8.40 o 
  -1   8   9        1.47        0.05      1.75 o 
   0   8   9       30.54       23.17     10.36 o 
   1   8   9       34.10       32.06     15.17 o 
  -3  -9  10       26.30        0.80      4.95 o 
  -2  -9  10        0.19        0.73      4.16 o 
  -1  -9  10        9.85       16.58     16.14 o 
   0  -9  10       18.26       12.27     10.35 o 
  -4  -8  10        0.39        3.62      6.95 o 
  -3  -8  10       12.64       19.56     10.52 o 
  -2  -8  10       46.34       18.45     17.82 o 
  -1  -8  10       53.58       51.93     14.73 o 
   0  -8  10        0.01        3.52      5.14 o 
   1  -8  10       12.24        4.39      5.00 o 
   2  -8  10       87.96      114.38     12.84 o 
  -5  -7  10        2.73        4.17      7.48 o 
  -4  -7  10        3.35       -1.30      6.18 o 
  -3  -7  10      117.24      133.22     18.48 o 
  -2  -7  10        0.37        0.30      2.95 o 
  -1  -7  10       86.70      103.98     17.16 o 
   0  -7  10       56.72       84.15     18.97 o 
   1  -7  10        0.26        0.93      2.98 o 
   2  -7  10       69.08       82.60     26.16 o 
   3  -7  10        0.77       -0.64      3.58 o 
  -6  -6  10       18.17        8.16      6.06 o 
  -5  -6  10       19.58       16.09     14.55 o 
  -4  -6  10       46.10       56.60     13.61 o 
  -3  -6  10       48.60       40.57     11.18 o 
  -2  -6  10        1.65        2.92      5.70 o 
  -1  -6  10        0.49        2.15      4.53 o 
   0  -6  10       93.82      124.31     18.33 o 
   1  -6  10       16.75       12.66      5.09 o 
   2  -6  10       59.25       76.53     23.70 o 
   3  -6  10      104.72      118.95     16.30 o 
  -7  -5  10       27.15       19.69     19.24 o 
  -6  -5  10        0.12       -0.47      2.47 o 
  -5  -5  10       40.08       50.00     21.03 o 
  -4  -5  10       28.47       30.82     12.65 o 
  -3  -5  10       16.25       21.22      8.46 o 
  -2  -5  10       19.76       10.58      6.14 o 
  -1  -5  10       45.28       62.18      9.71 o 
   0  -5  10        6.33       13.10      5.33 o 
   1  -5  10       34.16       27.60      5.31 o 
   2  -5  10        0.59       -0.14      1.41 o 
   3  -5  10        9.44        7.07      4.35 o 
   4  -5  10      105.37      147.42     29.98 o 
  -7  -4  10        0.27        3.21      8.79 o 
  -6  -4  10      140.33      140.68      8.50 o 
  -5  -4  10        1.49        4.08      5.79 o 
  -4  -4  10      318.14      323.54     23.34 o 
  -3  -4  10        0.54       -1.51      3.69 o 
  -2  -4  10       44.65       48.89      9.00 o 
  -1  -4  10       91.92       98.41     26.83 o 
   0  -4  10      200.31      196.05     11.60 o 
   1  -4  10        2.37        1.65      2.79 o 
   2  -4  10        2.18       -0.46      2.11 o 
   3  -4  10       24.54        9.77      5.05 o 
   4  -4  10       69.70        0.88      6.47 o 
  -7  -3  10        1.29       -1.15     10.31 o 
  -6  -3  10      384.96      317.13    191.41 o 
  -5  -3  10       58.39       48.27      5.16 o 
  -4  -3  10      266.16      295.72     26.28 o 
  -3  -3  10       86.41       77.34      6.34 o 
  -2  -3  10        9.85       11.95      3.57 o 
  -1  -3  10       46.24       46.36      6.90 o 
   0  -3  10      429.96      427.42     18.58 o 
   1  -3  10      531.29      596.02     27.24 o 
   2  -3  10       32.65       29.24      3.93 o 
   4  -3  10       12.67        0.20      4.51 o 
  -8  -2  10      137.78      197.14     33.62 o 
  -7  -2  10        0.18        0.00      4.85 o 
  -6  -2  10      452.64      532.20     45.55 o 
  -5  -2  10       65.85       73.03     17.25 o 
  -4  -2  10       89.44       79.61      5.66 o 
  -3  -2  10      226.44      247.16     35.47 o 
  -2  -2  10      211.34      232.99     26.88 o 
  -1  -2  10      114.72      131.41      9.63 o 
   0  -2  10      382.93      400.56     19.27 o 
   1  -2  10      311.76      365.01     13.64 o 
   2  -2  10        0.18        0.64      1.39 o 
   3  -2  10       33.06       42.85     15.43 o 
   4  -2  10        3.63        0.13      4.11 o 
  -8  -1  10        6.48        1.75      7.68 o 
  -7  -1  10        4.87        1.08      6.33 o 
  -6  -1  10       23.41       23.72     13.81 o 
  -5  -1  10       68.46       70.88     27.62 o 
  -4  -1  10      124.10      120.47     19.27 o 
  -3  -1  10      238.37      242.26      9.12 o 
  -2  -1  10      358.37      367.95     14.69 o 
  -1  -1  10      218.24      223.20     14.49 o 
   0  -1  10       75.12      100.34      8.96 o 
   1  -1  10      258.86      285.74     11.43 o 
   2  -1  10       22.40       31.39      4.59 o 
   3  -1  10        0.37        7.82      9.16 o 
   4  -1  10        1.11        4.45      8.69 o 
  -8   0  10        2.65       -0.34      5.32 o 
  -7   0  10        8.32       -0.40      5.12 o 
  -6   0  10        4.78        3.50      7.75 o 
  -5   0  10       75.12       75.12     18.12 o 
  -4   0  10       37.50       67.11     16.30 o 
  -3   0  10      254.58      329.67     40.63 o 
  -2   0  10       35.23       41.11      5.65 o 
  -1   0  10       88.51      122.88     11.77 o 
   0   0  10      204.67      193.35      9.49 o 
   1   0  10        2.68        2.02      1.96 o 
   2   0  10      130.96      157.64      9.03 o 
   3   0  10       14.78       11.93     16.51 o 
   4   0  10        0.02       -2.02      7.07 o 
  -8   1  10        3.57        1.92      5.88 o 
  -7   1  10        2.09        1.94      5.29 o 
  -6   1  10       76.80       86.51     15.27 o 
  -5   1  10       52.72       59.94     12.26 o 
  -4   1  10       26.04       27.11     10.20 o 
  -3   1  10      250.53      244.20     20.40 o 
  -2   1  10      117.50       92.09     16.53 o 
  -1   1  10       29.70       45.42      5.48 o 
   0   1  10        8.04       11.31      3.52 o 
   1   1  10        5.49        6.57      3.17 o 
   2   1  10       44.05       47.21      5.30 o 
   3   1  10       69.04       74.81      4.06 o 
   4   1  10        6.07        7.34      9.84 o 
  -8   2  10       46.54       27.48     27.66 o 
  -7   2  10       24.30       17.94     16.44 o 
  -6   2  10        0.94       -0.61      3.81 o 
  -5   2  10      193.53      209.14     20.44 o 
  -4   2  10        6.79        3.52      5.77 o 
  -3   2  10       47.50       53.30      9.57 o 
  -2   2  10       47.42       56.38     10.97 o 
  -1   2  10      600.67      629.95     22.39 o 
   0   2  10       39.40       37.15      4.72 o 
   1   2  10       69.94       75.68     11.03 o 
   2   2  10        8.96        3.51      2.55 o 
   3   2  10      190.22      204.18     10.39 o 
   4   2  10       20.45        7.26      7.55 o 
  -7   3  10       45.70       33.65     27.39 o 
  -6   3  10       12.98       10.73      8.32 o 
  -5   3  10      107.56      122.77     16.62 o 
  -4   3  10       47.28       47.13     11.48 o 
  -3   3  10       55.80       60.02      6.80 o 
  -2   3  10       44.47       32.40      5.51 o 
  -1   3  10      473.97      519.63     21.94 o 
   0   3  10       55.03       48.20      7.94 o 
   1   3  10       22.94       39.76      7.62 o 
   2   3  10        2.41        1.59      3.07 o 
   3   3  10        8.67        4.15      2.51 o 
   4   3  10       19.65       11.41     10.48 o 
  -7   4  10        8.18        1.15      5.26 o 
  -6   4  10       78.20       90.82     70.34 o 
  -5   4  10        0.09        4.02      7.40 o 
  -4   4  10      419.90      443.69     58.25 o 
  -3   4  10      108.72      110.43      8.86 o 
  -2   4  10       69.32       55.85     11.60 o 
  -1   4  10       59.30       53.24     13.20 o 
   0   4  10      105.48      104.28     11.55 o 
   1   4  10        7.53        2.33      3.79 o 
   2   4  10        1.36        0.24      2.31 o 
   3   4  10       84.83       73.64     45.24 o 
  -6   5  10       63.07       48.66     55.08 o 
  -5   5  10       59.75       67.72     13.21 o 
  -4   5  10       11.62        8.73      3.35 o 
  -3   5  10       29.61       35.39      6.49 o 
  -2   5  10       10.63       16.80      6.33 o 
  -1   5  10        8.82        6.88      5.02 o 
   0   5  10       76.26       74.67     11.25 o 
   1   5  10        0.59        1.94      3.91 o 
   2   5  10       17.36       12.70     13.88 o 
   3   5  10       17.18        0.40      3.79 o 
  -6   6  10       20.95        7.84     11.86 o 
  -5   6  10        1.12        6.33     12.06 o 
  -4   6  10       95.87      113.31     14.62 o 
  -3   6  10        0.17       -0.61      3.42 o 
  -2   6  10       11.61        1.18      3.06 o 
  -1   6  10        9.30       12.25      8.62 o 
   0   6  10       74.20       85.64     13.12 o 
   1   6  10       14.01       14.71      9.58 o 
   2   6  10        7.02        7.82      8.66 o 
  -5   7  10        4.35        0.40      6.60 o 
  -4   7  10       73.70       79.46     52.52 o 
  -3   7  10        3.16       -0.22      2.42 o 
  -2   7  10       11.60        0.59      2.94 o 
  -1   7  10        0.66        0.12      2.45 o 
   0   7  10       42.21       35.14     28.60 o 
   1   7  10       15.79        9.89      7.02 o 
  -2   8  10        0.11        0.20      2.86 o 
  -3  -8  11        6.09        9.92     10.62 o 
  -2  -8  11        1.71        3.45      6.24 o 
  -1  -8  11       30.07        9.24     11.52 o 
   0  -8  11       18.98       26.32     11.83 o 
  -4  -7  11        4.78        7.28      8.26 o 
  -3  -7  11       56.68       77.52     15.87 o 
  -2  -7  11        3.10       -2.05      4.92 o 
  -1  -7  11      198.81      241.18     24.91 o 
   0  -7  11        4.84       13.29      8.20 o 
   1  -7  11        3.26       -0.05      1.05 o 
   2  -7  11       19.90       11.04      9.43 o 
  -5  -6  11       56.67       66.48     20.40 o 
  -4  -6  11        0.30        1.48      5.66 o 
  -3  -6  11      112.36      129.31     17.57 o 
  -2  -6  11       19.74       35.18     12.32 o 
  -1  -6  11        4.09        5.36      5.36 o 
   0  -6  11       92.35      136.12     17.96 o 
   1  -6  11        8.39        5.40      4.48 o 
   2  -6  11       44.09       32.48     24.59 o 
  -6  -5  11        5.59       12.42     11.94 o 
  -5  -5  11       15.29       14.53      9.36 o 
  -4  -5  11       69.41       89.86     18.26 o 
  -3  -5  11      180.30      198.96     19.20 o 
  -2  -5  11       91.50      105.53     16.22 o 
  -1  -5  11        2.10        4.64      3.62 o 
   0  -5  11       47.41       52.90      8.10 o 
   1  -5  11        0.12        3.73      3.50 o 
   2  -5  11        5.36        4.58      5.43 o 
   3  -5  11       11.98        0.81      6.33 o 
  -6  -4  11      180.69      216.44     26.09 o 
  -5  -4  11        2.39        4.91      6.76 o 
  -4  -4  11      103.50      123.64     17.36 o 
  -3  -4  11      169.08      181.30     12.03 o 
  -2  -4  11      220.15      254.77     15.91 o 
  -1  -4  11       66.82       81.47     22.59 o 
   0  -4  11       18.50       17.53      5.88 o 
   1  -4  11        0.02        1.11      3.54 o 
   2  -4  11       13.17        7.33      5.66 o 
   3  -4  11       75.75        0.54      5.46 o 
  -7  -3  11        5.57       -0.07      6.47 o 
  -6  -3  11      145.87      179.02     29.51 o 
  -5  -3  11       14.27        6.49      1.71 o 
  -4  -3  11      525.67      522.38     56.90 o 
  -3  -3  11        0.01        2.08      2.52 o 
  -2  -3  11       14.71       16.21      4.98 o 
  -1  -3  11      183.42      218.12     16.65 o 
   0  -3  11       22.90       35.71      7.10 o 
   1  -3  11        9.78        6.44     11.05 o 
   2  -3  11      107.67      133.47     12.18 o 
   3  -3  11       63.18        0.20      4.18 o 
  -7  -2  11        0.94        0.13      7.01 o 
  -6  -2  11       29.35        0.20      4.31 o 
  -5  -2  11       14.56       15.83     11.25 o 
  -4  -2  11       29.43       34.35      4.28 o 
  -3  -2  11      284.72      310.54     23.78 o 
  -2  -2  11      388.96      386.77     17.00 o 
  -1  -2  11       29.06       31.46      6.19 o 
   0  -2  11      174.19      223.59     15.40 o 
   1  -2  11        7.75       11.66      3.41 o 
   2  -2  11      295.97      355.54     15.52 o 
   3  -2  11        4.23        0.07      3.10 o 
   4  -2  11        0.68       -0.27      4.92 o 
  -7  -1  11       16.45       -1.01      6.80 o 
  -6  -1  11        6.78        0.00      2.49 o 
  -5  -1  11       27.42       52.49     26.28 o 
  -4  -1  11      113.82      110.49     19.94 o 
  -3  -1  11       66.49       72.38     17.01 o 
  -2  -1  11      258.00      292.98     14.07 o 
  -1  -1  11        0.92        0.84      2.16 o 
   0  -1  11      169.82      193.88     10.22 o 
   1  -1  11       26.10       27.10      5.01 o 
   2  -1  11      151.32      185.73     14.81 o 
   3  -1  11       44.42       68.92     19.34 o 
   4  -1  11        2.79       18.86     13.95 o 
  -6   0  11       28.61       -0.20      4.31 o 
  -5   0  11       75.49      104.90     34.29 o 
  -4   0  11       10.40       11.05      9.70 o 
  -3   0  11      205.78      190.00     22.91 o 
  -2   0  11       23.93       12.61      3.53 o 
  -1   0  11       11.83       19.85      4.50 o 
   0   0  11        6.09        2.71      3.39 o 
   1   0  11       49.10       61.12     21.09 o 
   2   0  11       80.51      104.31      6.93 o 
   3   0  11       67.73       81.79     20.75 o 
   4   0  11        0.00       -0.20      4.65 o 
  -7   1  11      185.12      219.98     37.06 o 
  -6   1  11       24.24        9.79      9.40 o 
  -5   1  11       26.98       25.24      9.79 o 
  -4   1  11        6.39        2.85      5.98 o 
  -3   1  11      230.08      248.77     19.07 o 
  -2   1  11       53.98       58.82     15.35 o 
  -1   1  11      177.35      207.83     12.31 o 
   0   1  11       33.02       23.79      5.39 o 
   1   1  11       87.76       96.66     10.23 o 
   2   1  11       15.49       13.76      4.94 o 
   3   1  11       23.18       24.52     13.47 o 
  -7   2  11       67.88      100.19     27.83 o 
  -6   2  11      171.67      155.02     20.82 o 
  -5   2  11       67.91       79.74     14.82 o 
  -4   2  11       33.74       31.23     10.00 o 
  -3   2  11       32.57       46.10     12.18 o 
  -2   2  11      104.03      109.70     12.40 o 
  -1   2  11       89.91       90.96     11.02 o 
   0   2  11        7.23        6.04      3.14 o 
   1   2  11       80.89       84.80      8.28 o 
   2   2  11       10.70       12.48      4.71 o 
   3   2  11      107.99       76.84     55.65 o 
  -7   3  11       11.99        8.08      9.09 o 
  -6   3  11        8.98        6.36      7.66 o 
  -5   3  11       52.46       36.15     39.38 o 
  -4   3  11        4.68        5.01      5.93 o 
  -3   3  11       80.29       77.52     21.18 o 
  -2   3  11       35.83       27.71     13.27 o 
  -1   3  11      219.58      267.03     15.30 o 
   0   3  11        0.09        0.15      1.74 o 
   1   3  11       20.42       25.39      5.95 o 
   2   3  11       10.89       10.14      5.21 o 
   3   3  11        0.32        1.19      5.32 o 
  -6   4  11        7.67        1.37      5.93 o 
  -5   4  11       19.42       23.21     20.38 o 
  -4   4  11        4.71        6.94      7.38 o 
  -3   4  11        6.99        8.00      4.68 o 
  -2   4  11        2.09        1.88      3.84 o 
  -1   4  11       50.56       59.37     12.38 o 
   0   4  11       20.07       27.07      7.66 o 
   1   4  11        0.44        4.23      4.58 o 
   2   4  11       96.86       77.06     54.64 o 
  -6   5  11       11.51        9.79     15.27 o 
  -5   5  11       55.73       27.23     26.61 o 
  -4   5  11       48.18       45.53     12.43 o 
  -3   5  11       12.66       16.36     19.74 o 
  -2   5  11        5.33        1.62      4.45 o 
  -1   5  11        0.06       -1.16      4.14 o 
   0   5  11       47.16       54.88     11.16 o 
   1   5  11       23.55       26.25      9.14 o 
  -5   6  11       23.80       43.66     23.18 o 
  -4   6  11        9.94       10.54     14.25 o 
  -3   6  11        4.03        0.17      1.90 o 
  -2   6  11       23.21        1.13      3.23 o 
  -1   6  11        0.48       -1.24      4.86 o 
   0   6  11      125.77      177.91     18.55 o 
  -3   7  11       36.30        0.59      2.96 o 
  -2   7  11       13.05        1.25      5.36 o 
  -3  -7  12        2.82        3.10      6.33 o 
  -2  -7  12       46.86       22.12     27.02 o 
  -1  -7  12       67.71       71.39     17.11 o 
   0  -7  12       11.75        6.46      7.27 o 
  -4  -6  12      101.64       74.22     45.44 o 
  -3  -6  12        3.61        0.96      5.27 o 
  -2  -6  12        7.59        4.68      6.44 o 
  -1  -6  12        0.21        0.05      1.27 o 
   0  -6  12       95.50      100.12     30.28 o 
   1  -6  12        4.13       -1.11      2.82 o 
  -5  -5  12        2.27        3.99      7.14 o 
  -4  -5  12      196.12      250.75     39.35 o 
  -3  -5  12        0.79        2.94      3.59 o 
  -2  -5  12        0.31        3.92      4.08 o 
  -1  -5  12        7.96       10.64      5.12 o 
   0  -5  12      200.55      221.84     30.85 o 
   1  -5  12       16.07       13.24     11.32 o 
   2  -5  12       31.03        0.13      4.18 o 
  -6  -4  12        6.07       -0.07      4.38 o 
  -5  -4  12        4.59        1.75      5.44 o 
  -4  -4  12       90.03       83.94     29.45 o 
  -3  -4  12      113.10      110.94     13.88 o 
  -2  -4  12       49.47       56.73     22.71 o 
  -1  -4  12       24.44       21.25      7.96 o 
   0  -4  12      198.86      252.10     20.26 o 
   1  -4  12        7.50        2.97      5.07 o 
   2  -4  12       55.98       -0.20      4.31 o 
  -6  -3  12       54.99       -0.27      4.92 o 
  -5  -3  12        4.20        0.07      3.10 o 
  -4  -3  12      309.78      301.29     30.32 o 
  -3  -3  12       49.17       46.67      9.65 o 
  -2  -3  12       91.48       88.49     28.03 o 
  -1  -3  12       12.56       10.91      6.44 o 
   0  -3  12      217.72      247.50     21.53 o 
   1  -3  12       10.90        6.71      3.66 o 
   2  -3  12       30.29       57.43     15.70 o 
  -6  -2  12       20.98        0.07      3.44 o 
  -5  -2  12        0.19       -0.13      3.64 o 
  -4  -2  12        5.49        0.97      2.09 o 
  -3  -2  12       11.47       14.87      4.25 o 
  -2  -2  12       25.55       28.30      6.28 o 
  -1  -2  12      117.48      157.52     24.86 o 
   0  -2  12       51.21       58.95      8.07 o 
   1  -2  12      112.21      138.23      9.56 o 
   2  -2  12      126.69      157.20      7.68 o 
   3  -2  12       25.73       -0.13      4.51 o 
  -6  -1  12        2.70       -0.07      3.91 o 
  -5  -1  12        0.49        0.00      2.90 o 
  -4  -1  12       18.06       28.23     21.36 o 
  -3  -1  12      158.13      173.09     39.65 o 
  -2  -1  12       20.93       30.81     25.23 o 
  -1  -1  12      168.00      189.95     11.41 o 
   0  -1  12        4.77        9.91      4.36 o 
   1  -1  12        9.79        9.23      5.69 o 
   2  -1  12       27.08       28.17      4.49 o 
   3  -1  12       37.17       50.13     19.27 o 
  -6   0  12       23.97        0.00      2.36 o 
  -5   0  12       44.77        0.00      2.43 o 
  -4   0  12       35.86       26.65     11.41 o 
  -3   0  12       90.44      105.31     13.81 o 
  -2   0  12       36.83       29.69     14.41 o 
  -1   0  12       82.95      101.67     10.75 o 
   0   0  12        6.13        5.21      3.30 o 
   1   0  12       24.22       18.95      8.27 o 
   2   0  12        2.35        2.23      2.40 o 
   3   0  12       13.51       27.15     15.36 o 
  -6   1  12       10.76        1.41      7.34 o 
  -5   1  12      168.94      188.80     25.56 o 
  -4   1  12        1.35        4.60      5.79 o 
  -3   1  12       26.65       23.51      8.50 o 
  -2   1  12       22.00       13.74      6.64 o 
  -1   1  12      134.08      160.00     12.35 o 
   0   1  12        3.05        6.58      5.02 o 
   1   1  12        7.62        1.87      2.56 o 
   2   1  12       57.57       68.34     10.70 o 
  -6   2  12        8.57        2.73      6.99 o 
  -5   2  12      139.74      176.36     22.06 o 
  -4   2  12        2.21        1.83      4.71 o 
  -3   2  12       23.98       27.52     11.05 o 
  -2   2  12        8.79        4.53      5.97 o 
  -1   2  12       41.77       37.06     10.76 o 
   0   2  12      148.25      175.18     11.37 o 
   1   2  12        5.03        6.64      4.02 o 
   2   2  12      120.91      144.91     11.84 o 
  -6   3  12        0.37        1.73      6.28 o 
  -5   3  12       58.47       46.20     39.65 o 
  -4   3  12       10.31        3.51      5.62 o 
  -3   3  12       22.38       30.48     10.09 o 
  -2   3  12        8.73       17.59      7.90 o 
  -1   3  12      102.65      125.67     11.96 o 
   0   3  12       44.78       48.69      8.97 o 
   1   3  12        2.43        1.42      2.80 o 
   2   3  12       37.42       30.84     14.92 o 
  -5   4  12       45.92       36.19     34.46 o 
  -4   4  12        1.86        3.54      7.91 o 
  -3   4  12        1.13        2.00      2.55 o 
  -2   4  12       28.90       34.24     18.62 o 
  -1   4  12        0.35        1.03      3.42 o 
   0   4  12       16.28       19.69      7.50 o 
   1   4  12        9.29        3.61      4.10 o 
  -4   5  12       93.25       56.21     61.72 o 
  -3   5  12       66.45       90.55     10.62 o 
  -2   5  12        0.10       -0.09      2.74 o 
  -1   5  12        5.22       -0.10      2.82 o 
   0   5  12       19.95       28.16      9.54 o 
  -2  -6  13      116.93      137.97     40.61 o 
  -1  -6  13        9.37        8.77      5.72 o 
  -4  -5  13       68.78       69.46     12.07 o 
  -3  -5  13       19.90       24.06     10.32 o 
  -2  -5  13      158.12      188.61     18.50 o 
  -1  -5  13       12.24       10.12      6.49 o 
   0  -5  13      119.78      146.81     89.07 o 
  -5  -4  13        0.19       -0.27      5.05 o 
  -4  -4  13       34.88       26.52     16.88 o 
  -3  -4  13        6.70        5.56      5.23 o 
  -2  -4  13       22.03       31.15      8.35 o 
  -1  -4  13       44.38       40.34      9.40 o 
   0  -4  13       24.32       14.33     20.95 o 
   1  -4  13        1.21       -0.65      2.85 o 
  -5  -3  13       27.62        0.00      2.49 o 
  -4  -3  13        5.28        0.07      3.37 o 
  -3  -3  13       70.62       75.86      9.37 o 
  -2  -3  13       38.08       48.30     11.35 o 
  -1  -3  13        6.20       11.69      9.56 o 
   0  -3  13        7.46        1.04      4.09 o 
   1  -3  13        3.30        1.78      2.71 o 
  -5  -2  13       19.54        0.00      2.76 o 
  -4  -2  13       18.14       -0.07      3.64 o 
  -3  -2  13       20.01       14.52     17.75 o 
  -2  -2  13        0.33        8.11      8.76 o 
  -1  -2  13      106.91      139.55     13.17 o 
   0  -2  13        0.50        1.86      2.83 o 
   1  -2  13       38.23       25.21     16.12 o 
  -6  -1  13        9.37        0.00      3.10 o 
  -5  -1  13        0.09        0.00      3.17 o 
  -4  -1  13       43.38        0.00      2.36 o 
  -3  -1  13      145.99      163.57     11.37 o 
  -2  -1  13      163.25      164.03     11.53 o 
  -1  -1  13       52.80       35.38     13.94 o 
   0  -1  13       14.18        8.21      5.45 o 
   1  -1  13        5.49        5.33      5.15 o 
  -6   0  13       25.28       12.71     13.47 o 
  -5   0  13       24.27       15.40     15.50 o 
  -4   0  13       10.38        6.55      6.74 o 
  -3   0  13       62.84       84.31     13.93 o 
  -2   0  13       15.67        7.99      4.98 o 
  -1   0  13        0.13        1.32      2.59 o 
   0   0  13       68.98       75.14      8.53 o 
   1   0  13       10.72        6.69      3.74 o 
  -5   1  13      171.34      191.17     23.39 o 
  -4   1  13       20.46       11.59     13.10 o 
  -3   1  13       21.37       25.50     11.72 o 
  -2   1  13       12.68       13.37     11.43 o 
  -1   1  13        0.66        1.72      2.80 o 
   0   1  13       22.62       24.98      6.08 o 
   1   1  13       12.06        6.12      6.48 o 
  -5   2  13       64.76       63.51     53.50 o 
  -4   2  13        5.03        5.10      7.49 o 
  -3   2  13        0.27        2.11      6.66 o 
  -2   2  13        0.14        5.17      7.25 o 
  -1   2  13        0.34        1.44      4.72 o 
   0   2  13       30.40       35.16     10.39 o 
   1   2  13       21.86       11.69      6.38 o 
  -4   3  13        4.57        3.03      6.72 o 
  -3   3  13        0.28        3.45      7.68 o 
  -2   3  13       12.63       27.02     12.25 o 
  -1   3  13       41.57       44.54     13.42 o 
   0   3  13       28.33       23.61     24.15 o 
  -3   4  13        0.56        8.68      7.84 o 
  -2   4  13       12.88       10.25      7.22 o 
  -1   4  13       38.28       15.65     17.33 o 
  -3  -3  14       52.46       56.71     19.27 o 
  -2  -3  14       62.60       55.00     13.21 o 
  -1  -3  14        0.02        0.05      1.87 o 
  -4  -2  14       64.32       49.45     18.46 o 
  -3  -2  14       31.80       10.06     19.77 o 
  -2  -2  14        4.51       -0.13      1.86 o 
  -1  -2  14       38.10       21.07     13.76 o 
  -4  -1  14        0.06        2.95      5.85 o 
  -3  -1  14        2.18        9.24      7.26 o 
  -2  -1  14       21.81       12.94      7.57 o 
  -1  -1  14       30.54       30.32     11.66 o 
  -4   0  14        1.59        1.62      5.00 o 
  -3   0  14        5.50       19.30      9.05 o 
  -2   0  14       21.33       17.24      9.96 o 
  -1   0  14       16.26        8.76      4.85 o 
  -4   1  14        1.83        1.01      4.74 o 
  -3   1  14       14.18       26.42     10.50 o 
  -2   1  14        0.38        0.39      3.10 o 
  -1   1  14       26.40       12.27      7.87 o 
                                                 
